# Supplementary material for: Multiple Independent Retroelement Insertions in the Promoter of a Stress Response Gene Have Variable Molecular and Functional Effects in Drosophila
Source: PLoS Genet. 2016 Aug 12;12(8):e1006249. doi: 10.1371/journal.pgen.1006249 (PMC4982627; doi:10.1371/journal.pgen.1006249)
Supplement: S3 Table — The total number of piRNA reads and of HP1a reads per nucleotide position, and the average number of piRNA reads and of HP1a reads per insertion are given. (XLSX) [file pgen.1006249.s009.xlsx]

## Sheet: Supplementary table S3A
	Supplementary table S3A. Mapping of piRNA reads in all the roo insertions sequenced in this work.
	FBti0019985		FBti0019985		FBti0019985		FBti0019985		roo+7		roo+7		roo+7		roo+7		roo+175		roo+278		roo-19		roo-19		roo-23		roo-44		roo-44		roo-68		roo-68		roo-68		roo-90		roo-90		roo-90		roo-90		roo-90		roo-90		roo-90
	Reference genome		RAL-802		RAL-810		IV68		RAL-405		RAL-911		RAL-441		RAL-801		IV145		RAL-502		IV42		IV127		IV40		RAL-195		RAL-383		RAL-75		RAL-716		IV69		RAL-21		RAL-88		RAL-177		RAL-737		RAL-820		RAL-857		IV50
Position	Sense	Antisense	Sense	Antisense	Sense	Antisense	Sense	Antisense	Sense	Antisense	Sense	Antisense	Sense	Antisense	Sense	Antisense	Sense	Antisense	Sense	Antisense	Sense	Antisense	Sense	Antisense	Sense	Antisense	Sense	Antisense	Sense	Antisense	Sense	Antisense	Sense	Antisense	Sense	Antisense	Sense	Antisense	Sense	Antisense	Sense	Antisense	Sense	Antisense	Sense	Antisense	Sense	Antisense	Sense
1	0	0	0	0	0	0			0	0	0	0	0	0	0	0	0	0			0	0	0	0	0	0	0	0	0	0	0	0	0	0	0	0	0	0	0	0	0	0	0	0	0	0			0
2	0	0	0	0	0	0			0	0	0	0	0	0	0	0	0	0			0	0	0	0	0	0	0	0	0	0	0	0	0	0	0	0	0	0	0	0	0	0	0	0	0	0			0
3	0	0	0	0	0	0			0	0	0	0	0	0	0	0	0	0			0	0	0	0	0	0	0	0	0	0	0	0	0	0	0	0	0	0	0	0	0	0	0	0	0	0			0
4	0	0	0	0	0	0			0	0	0	0	0	0	0	0	0	0			0	0	0	0	0	0	0	0	0	0	0	0	0	0	0	0	0	0	0	0	0	0	0	0	0	0			0
5	0	0	0	0	0	0			0	0	0	0	0	0	0	0	0	0			0	0	0	0	0	0	0	0	0	0	0	0	0	0	0	0	0	0	0	0	0	0	0	0	0	0			0
6	0	0	0	0	0	0			0	0	0	0	0	0	0	0	0	0			0	0	0	0	0	0	0	0	0	0	0	0	0	0	0	0	0	0	0	0	0	0	0	0	0	0			0
7	0	0	0	0	0	0			0	0	0	0	0	0	0	0	0	0			0	0	0	0	0	0	0	0	0	0	0	0	0	0	0	0	0	0	0	0	0	0	0	0	0	0			0
8	0	0	0	0	0	0			0	0	0	0	0	0	0	0	0	0			0	0	0	0	0	0	0	0	0	0	0	0	0	0	0	0	0	0	0	0	0	0	0	0	0	0			0
9	0	0	0	0	0	0			0	0	0	0	0	0	0	0	0	0			0	0	0	0	0	0	0	0	0	0	0	0	0	0	0	0	0	0	0	0	0	0	0	0	0	0			0
10	0	0	0	0	0	0			0	0	0	0	0	0	0	0	0	0			0	0	0	0	0	0	0	0	0	0	0	0	0	0	0	0	0	0	0	0	0	0	0	0	0	0			0
11	0	0	0	0	0	0			0	0	0	0	0	0	0	0	0	0			0	0	0	0	0	0	0	0	0	0	0	0	0	0	0	0	0	0	0	0	0	0	0	0	0	0			0
12	0	0	0	0	0	0			0	0	0	0	0	0	0	0	0	0			0	0	0	0	0	0	0	0	0	0	0	0	0	0	0	0	0	0	0	0	0	0	0	0	0	0			0
13	0	0	0	0	0	0			0	0	0	0	0	0	0	0	0	0			0	0	0	0	0	0	0	0	0	0	0	0	0	0	0	0	0	0	0	0	0	0	0	0	0	0			0
14	0	0	0	0	0	0			0	0	0	0	0	0	0	0	0	0			0	0	0	0	0	0	0	0	0	0	0	0	0	0	0	0	0	0	0	0	0	0	0	0	0	0			0
15	0	0	0	0	0	0	0	0	0	0	0	0	0	0	0	0	0	0			0	0	0	0	0	0	0	0	0	0	0	0	0	0	0	0	0	0	0	0	0	0	0	0	0	0			0
16	0	0	0	0	0	0	0	0	0	0	0	0	0	0	0	0	0	0			0	0	0	0	0	0	0	0	0	0	0	0	0	0	0	0	0	0	0	0	0	0	0	0	0	0			0
17	0	0	0	0	0	0	0	0	0	0	0	0	0	0	0	0	0	0			0	0	0	0	0	0	0	0	0	0	0	0	0	0	0	0	0	0	0	0	0	0	0	0	0	0			0
18	0	0	0	0	0	0	0	0	0	0	0	0	0	0	0	0	0	0			0	0	0	0	0	0	0	0	0	0	0	0	0	0	0	0	0	0	0	0	0	0	0	0	0	0			0
19	0	0	0	0	0	0	0	0	0	0	0	0	0	0	0	0	0	0			0	0	0	0	0	0	0	0	0	0	0	0	0	0	0	0	0	0	0	0	0	0	0	0	0	0			0
20	0	0	0	0	0	0	0	0	0	0	0	0	0	0	0	0	0	0			0	0	0	0	0	0	0	0	0	0	0	0	0	0	0	0	0	0	0	0	0	0	0	0	0	0			0
21	0	0	0	0	0	0	0	0	0	0	0	0	0	0	0	0	0	0			0	0	0	0	0	0	0	0	0	0	0	0	0	0	0	0	0	0	0	0	0	0	0	0	0	0			0
22	0	0	0	0	0	0	0	0	0	0	0	0	0	0	0	0	0	0			0	0	0	0	0	0	0	0	0	0	0	0	0	0	0	0	0	0	0	0	0	0	0	0	0	0			0
23	0	0	0	0	0	0	0	0	0	0	0	0	0	0	0	0	0	0			0	0	0	0	0	0	0	0	0	0	0	0	0	0	0	0	0	0	0	0	0	0	0	0	0	0			0
24	0	0	0	0	0	0	0	0	0	0	0	0	0	0	0	0	0	0			0	0	0	0	0	0	0	0	0	0	0	0	0	0	0	0	0	0	0	0	0	0	0	0	0	0			0
25	0	0	0	0	0	0	0	0	0	0	0	0	0	0	0	0	0	0			0	0	0	0	0	0	0	0	0	0	0	0	0	0	0	0	0	0	0	0	0	0	0	0	0	0			0
26	0	1	0	1	0	1	0	1	0	0	0	1	0	1	0	1	0	1			0	1	0	1	0	1	0	1	0	1	0	1	0	1	0	1	0	1	0	1	0	1	0	1	0	1			0
27	1	1	1	1	1	1	1	1	0	0	1	1	1	1	1	1	1	1			1	1	1	1	1	1	1	1	1	1	1	1	1	1	1	1	1	1	1	1	1	1	1	1	1	1			1
28	1	1	1	1	1	1	1	1	0	0	1	1	1	1	1	1	1	1			1	1	1	1	1	1	1	1	1	1	1	1	1	1	1	1	1	1	1	1	1	1	1	1	1	1			1
29	1	1	1	1	1	1	1	1	0	0	1	1	1	1	1	1	1	1			1	1	1	1	1	1	1	1	1	1	1	1	1	1	1	1	1	1	1	1	1	1	1	1	1	1			1
30	1	2	1	2	1	2	1	2	0	0	1	2	1	2	1	2	1	2			1	2	1	2	1	2	1	2	1	2	1	2	1	2	1	2	1	2	1	2	1	2	1	2	1	2			1
31	1	2	1	2	1	2	1	2	0	0	1	2	1	2	1	2	1	2			1	2	1	2	1	2	1	2	1	2	1	2	1	2	1	2	1	2	1	2	1	2	1	2	1	2			1
32	1	2	1	2	1	2	1	2	0	0	1	2	1	2	1	2	1	2			1	2	1	2	1	2	1	2	1	2	1	2	1	2	1	2	1	2	1	2	1	2	1	2	1	2			1
33	1	3	1	3	1	3	1	3	0	1	1	3	1	3	1	3	1	3			1	3	1	3	1	3	1	3	1	3	1	3	1	3	1	3	1	3	1	3	1	3	1	3	1	3			1
34	1	3	1	3	1	3	1	3	0	1	1	3	1	3	1	3	1	3			1	3	1	3	1	3	1	3	1	3	1	3	1	3	1	3	1	3	1	3	1	3	1	3	1	3			1
35	1	3	1	3	1	3	1	3	0	1	1	3	1	3	1	3	1	3			1	3	1	3	1	3	1	3	1	3	1	3	1	3	1	3	1	3	1	3	1	3	1	3	1	3			1
36	1	3	1	3	1	3	1	3	0	1	1	3	1	3	1	3	1	3			1	3	1	3	1	3	1	3	1	3	1	3	1	3	1	3	1	3	1	3	1	3	1	3	1	3			1
37	1	4	1	4	1	4	1	4	0	2	1	4	1	4	1	4	1	4			1	4	1	4	1	4	1	4	1	4	1	4	1	4	1	4	1	4	1	4	1	4	1	4	1	4			1
38	1	11	1	11	1	11	1	11	0	9	1	11	1	11	1	11	1	11			1	11	1	11	1	11	1	11	1	11	1	11	1	11	1	11	1	11	1	11	1	11	1	11	1	11			1
39	1	11	1	11	1	11	1	11	0	9	1	11	1	11	1	11	1	11			1	11	1	11	1	11	1	11	1	11	1	11	1	11	1	11	1	11	1	11	1	11	1	11	1	11			1
40	1	11	1	11	1	11	1	11	0	9	1	11	1	11	1	11	1	11			1	11	1	11	1	11	1	11	1	11	1	11	1	11	1	11	1	11	1	11	1	11	1	11	1	11			1
41	1	11	1	11	1	11	1	11	0	9	1	11	1	11	1	11	1	11			1	11	1	11	1	11	1	11	1	11	1	11	1	11	1	11	1	11	1	11	1	11	1	11	1	11			1
42	1	11	1	11	1	11	1	11	0	9	1	11	1	11	1	11	1	11			1	11	1	11	1	11	1	11	1	11	1	11	1	11	1	11	1	11	1	11	1	11	1	11	1	11			1
43	1	11	1	11	1	11	1	11	0	9	1	11	1	11	1	11	1	11			1	11	1	11	1	11	1	11	1	11	1	11	1	11	1	11	1	11	1	11	1	11	1	11	1	11			1
44	1	11	1	11	1	11	1	11	0	9	1	11	1	11	1	11	1	11			1	11	1	11	1	11	1	11	1	11	1	11	1	11	1	11	1	11	1	11	1	11	1	11	1	11			1
45	1	11	1	11	1	11	1	11	0	9	1	11	1	11	1	11	1	11			1	11	1	11	1	11	1	11	1	11	1	11	1	11	1	11	1	11	1	11	1	11	1	11	1	11			1
46	1	11	1	11	1	11	1	11	0	9	1	11	1	11	1	11	1	11			1	11	1	11	1	11	1	11	1	11	1	11	1	11	1	11	1	11	1	11	1	11	1	11	1	11			1
47	1	11	1	11	1	11	1	11	0	9	1	11	1	11	1	11	1	11			1	11	1	11	1	11	1	11	1	11	1	11	1	11	1	11	1	11	1	11	1	11	1	11	1	11			1
48	1	11	1	11	1	11	1	11	0	9	1	11	1	11	1	11	1	11			1	11	1	11	1	11	1	11	1	11	1	11	1	11	1	11	1	11	1	11	1	11	1	11	1	11			1
49	1	11	1	11	1	11	1	11	0	9	1	11	1	11	1	11	1	11			1	11	1	11	1	11	1	11	1	11	1	11	1	11	1	11	1	11	1	11	1	11	1	11	1	11			1
50	1	11	1	11	1	11	1	11	0	9	1	11	1	11	1	11	1	11			1	11	1	11	1	11	1	11	1	11	1	11	1	11	1	11	1	11	1	11	1	11	1	11	1	11			1
51	1	11	1	11	1	11	1	11	0	9	1	11	1	11	1	11	1	11			1	11	1	11	1	11	1	11	1	11	1	11	1	11	1	11	1	11	1	11	1	11	1	11	1	11			1
52	1	11	1	11	1	11	1	11	0	9	1	11	1	11	1	11	1	11			1	11	1	11	1	11	1	11	1	11	1	11	1	11	1	11	1	11	1	11	1	11	1	11	1	11			1
53	1	11	1	11	1	11	1	11	0	9	1	11	1	11	1	11	1	11			1	11	1	11	1	11	1	11	1	11	1	11	1	11	1	11	1	11	1	11	1	11	1	11	1	11			1
54	1	11	1	11	1	11	1	11	0	9	1	11	1	11	1	11	1	11			1	11	1	11	1	11	1	11	1	11	1	11	1	11	1	11	1	11	1	11	1	11	1	11	1	11			1
55	1	11	1	11	1	11	1	11	0	9	1	11	1	11	1	11	1	11			1	11	1	11	1	11	1	11	1	11	1	11	1	11	1	11	1	11	1	11	1	11	1	11	1	11			1
56	1	10	1	10	1	10	1	10	0	9	1	10	1	10	1	10	1	10			1	10	1	10	1	10	1	10	1	10	1	10	1	10	1	10	1	10	1	10	1	10	1	10	1	10			1
57	0	12	0	12	0	12	0	12	0	11	0	12	0	12	0	12	0	12			0	12	0	12	0	12	0	12	0	12	0	12	0	12	0	12	0	12	0	12	0	12	0	12	0	12			0
58	1	12	1	12	1	12	1	12	1	11	1	12	1	12	1	12	1	12			1	12	1	12	1	12	1	12	1	12	1	12	1	12	1	12	1	12	1	12	1	12	1	12	1	12			1
59	1	12	1	12	1	12	1	12	1	11	1	12	1	12	1	12	1	12			1	12	1	12	1	12	1	12	1	12	1	12	1	12	1	12	1	12	1	12	1	12	1	12	1	12			1
60	1	11	1	11	1	11	1	11	1	11	1	11	1	11	1	11	1	11			1	11	1	11	1	11	1	11	1	11	1	11	1	11	1	11	1	11	1	11	1	11	1	11	1	11			1
61	1	11	1	11	1	11	1	11	1	11	1	11	1	11	1	11	1	11			1	11	1	11	1	11	1	11	1	11	1	11	1	11	1	11	1	11	1	11	1	11	1	11	1	11			1
62	1	11	1	11	1	11	1	11	1	11	1	11	1	11	1	11	1	11			1	11	1	11	1	11	1	11	1	11	1	11	1	11	1	11	1	11	1	11	1	11	1	11	1	11			1
63	1	11	1	11	1	11	1	11	1	11	1	11	1	11	1	11	1	11			1	11	1	11	1	11	1	11	1	11	1	11	1	11	1	11	1	11	1	11	1	11	1	11	1	11			1
64	1	11	1	11	1	11	1	11	1	11	1	11	1	11	1	11	1	11			1	11	1	11	1	11	1	11	1	11	1	11	1	11	1	11	1	11	1	11	1	11	1	11	1	11			1
65	1	11	1	11	1	11	1	11	1	11	1	11	1	11	1	11	1	11			1	11	1	11	1	11	1	11	1	11	1	11	1	11	1	11	1	11	1	11	1	11	1	11	1	11			1
66	1	11	1	11	1	11	1	11	1	11	1	11	1	11	1	11	1	11			1	11	1	11	1	11	1	11	1	11	1	11	1	11	1	11	1	11	1	11	1	11	1	11	1	11			1
67	1	11	1	11	1	11	1	11	1	11	1	11	1	11	1	11	1	11			1	11	1	11	1	11	1	11	1	11	1	11	1	11	1	11	1	11	1	11	1	11	1	11	1	11			1
68	1	3	1	3	1	3	1	3	1	3	1	3	1	3	1	3	1	3			1	3	1	3	1	3	1	3	1	3	1	3	1	3	1	3	1	3	1	3	1	3	1	3	1	3			1
69	1	2	1	2	1	2	1	2	1	2	1	2	1	2	1	2	1	2			1	2	1	2	1	2	1	2	1	2	1	2	1	2	1	2	1	2	1	2	1	2	1	2	1	2			1
70	1	2	1	2	1	2	1	2	1	2	1	2	1	2	1	2	1	2			1	2	1	2	1	2	1	2	1	2	1	2	1	2	1	2	1	2	1	2	1	2	1	2	1	2			1
71	1	2	1	2	1	2	1	2	1	2	1	2	1	2	1	2	1	2			1	2	1	2	1	2	1	2	1	2	1	2	1	2	1	2	1	2	1	2	1	2	1	2	1	2			1
72	1	2	1	2	1	2	1	2	1	2	1	2	1	2	1	2	1	2			1	2	1	2	1	2	1	2	1	2	1	2	1	2	1	2	1	2	1	2	1	2	1	2	1	2			1
73	1	2	1	2	1	2	1	2	1	2	1	2	1	2	1	2	1	2			1	2	1	2	1	2	1	2	1	2	1	2	1	2	1	2	1	2	1	2	1	2	1	2	1	2			1
74	1	2	1	2	1	2	1	2	1	2	1	2	1	2	1	2	1	2			1	2	1	2	1	2	1	2	1	2	1	2	1	2	1	2	1	2	1	2	1	2	1	2	1	2			1
75	1	2	1	2	1	2	1	2	1	2	1	2	1	2	1	2	1	2			1	2	1	2	1	2	1	2	1	2	1	2	1	2	1	2	1	2	1	2	1	2	1	2	1	2			1
76	1	2	1	2	1	2	1	2	1	2	1	2	1	2	1	2	1	2			1	2	1	2	1	2	1	2	1	2	1	2	1	2	1	2	1	2	1	2	1	2	1	2	1	2			1
77	1	9	1	9	1	9	1	9	1	9	1	9	1	9	1	9	1	9			1	9	1	9	1	9	1	9	1	9	1	9	1	9	1	2	1	9	1	9	1	9	1	9	1	9			1
78	1	9	1	9	1	9	1	9	1	9	1	9	1	9	1	9	1	9			1	9	1	9	1	9	1	9	1	9	1	9	1	9	1	2	1	9	1	9	1	9	1	9	1	9			1
79	1	9	1	9	1	9	1	9	1	9	1	9	1	9	1	9	1	9			1	9	1	9	1	9	1	9	1	9	1	9	1	9	1	2	1	9	1	9	1	9	1	9	1	9			1
80	1	9	1	9	1	9	1	9	1	9	1	9	1	9	1	9	1	9			1	9	1	9	1	9	1	9	1	9	1	9	1	9	1	2	1	9	1	9	1	9	1	9	1	9			1
81	1	9	1	9	1	9	1	9	1	9	1	9	1	9	1	9	1	9			1	9	1	9	1	9	1	9	1	9	1	9	1	9	1	2	1	9	1	9	1	9	1	9	1	9			1
82	1	9	1	9	1	9	1	9	1	9	1	9	1	9	1	9	1	9			1	9	1	9	1	9	1	9	1	9	1	9	1	9	1	2	1	9	1	9	1	9	1	9	1	9			1
83	1	9	1	9	1	9	1	9	1	9	1	9	1	9	1	9	1	9			1	9	1	9	1	9	1	9	1	9	1	9	1	9	1	2	1	9	1	9	1	9	1	9	1	9			1
84	1	9	1	9	1	9	1	9	1	9	1	9	1	9	1	9	1	9			1	9	1	9	1	9	1	9	1	9	1	9	1	9	1	2	1	9	1	9	1	9	1	9	1	9			1
85	1	9	1	9	1	9	1	9	1	9	1	9	1	9	1	9	1	9			1	9	1	9	1	9	1	9	1	9	1	9	1	9	1	2	1	9	1	9	1	9	1	9	1	9			1
86	1	9	1	9	1	9	1	9	1	9	1	9	1	9	1	9	1	9			1	9	1	9	1	9	1	9	1	9	1	9	1	9	1	2	1	9	1	9	1	9	1	9	1	9			1
87	1	7	1	7	1	7	1	7	1	7	1	7	1	7	1	7	1	7			1	7	1	7	1	7	1	7	1	7	1	7	1	7	1	0	1	7	1	7	1	7	1	7	1	7			1
88	0	7	0	7	0	7	0	7	0	7	0	7	0	7	0	7	0	7			0	7	0	7	0	7	0	7	0	7	0	7	0	7	0	0	0	7	0	7	0	7	0	7	0	7			0
89	0	7	0	7	0	7	0	7	0	7	0	7	0	7	0	7	0	7			0	7	0	7	0	7	0	7	0	7	0	7	0	7	0	0	0	7	0	7	0	7	0	7	0	7			0
90	0	7	0	7	0	7	0	7	0	7	0	7	0	7	0	7	0	7			0	7	0	7	0	7	0	7	0	7	0	7	0	7	0	0	0	7	0	7	0	7	0	7	0	7			0
91	0	7	0	7	0	7	0	7	0	7	0	7	0	7	0	7	0	7			0	7	0	7	0	7	0	7	0	7	0	7	0	7	0	0	0	7	0	7	0	7	0	7	0	7			0
92	2	7	2	7	2	7	2	7	2	7	2	7	2	7	2	7	2	7			2	7	2	7	2	7	2	7	2	7	2	7	2	7	0	0	2	7	2	7	2	7	2	7	2	7			2
93	2	7	2	7	2	7	2	7	2	7	2	7	2	7	2	7	2	7			2	7	2	7	2	7	2	7	2	7	2	7	2	7	0	0	2	7	2	7	2	7	2	7	2	7			2
94	2	7	2	7	2	7	2	7	2	7	2	7	2	7	2	7	2	7			2	7	2	7	2	7	2	7	2	7	2	7	2	7	0	0	2	7	2	7	2	7	2	7	2	7			2
95	2	7	2	7	2	7	2	7	2	7	2	7	2	7	2	7	2	7			2	7	2	7	2	7	2	7	2	7	2	7	2	7	0	0	2	7	2	7	2	7	2	7	2	7			2
96	2	7	2	7	2	7	2	7	2	7	2	7	2	7	2	7	2	7			2	7	2	7	2	7	2	7	2	7	2	7	2	7	0	0	2	7	2	7	2	7	2	7	2	7			2
97	2	8	2	8	2	8	2	8	2	8	2	8	2	8	2	8	2	8			2	8	2	8	2	8	2	8	2	8	2	8	2	8	0	1	2	8	2	8	2	8	2	8	2	8			2
98	2	8	2	8	2	8	2	8	2	8	2	8	2	8	2	8	2	8			2	8	2	8	2	8	2	8	2	8	2	8	2	8	0	1	2	8	2	8	2	8	2	8	2	8			2
99	2	8	2	8	2	8	2	8	2	8	2	8	2	8	2	8	2	8			2	8	2	8	2	8	2	8	2	8	2	8	2	8	0	1	2	8	2	8	2	8	2	8	2	8			2
100	2	8	2	8	2	8	2	8	2	8	2	8	2	8	2	8	2	8			2	8	2	8	2	8	2	8	2	8	2	8	2	8	0	1	2	8	2	8	2	8	2	8	2	8			2
101	2	8	2	8	2	8	2	8	2	8	2	8	2	8	2	8	2	8			2	8	2	8	2	8	2	8	2	8	2	8	2	8	0	1	2	8	2	8	2	8	2	8	2	8			2
102	2	8	2	8	2	8	2	8	2	8	2	8	2	8	2	8	2	8			2	8	2	8	2	8	2	8	2	8	2	8	2	8	0	1	2	8	2	8	2	8	2	8	2	8			2
103	2	8	2	8	2	8	2	8	2	8	2	8	2	8	2	8	2	8			2	8	2	8	2	8	2	8	2	8	2	8	2	8	0	1	2	8	2	8	2	8	2	8	2	8			2
104	2	8	2	8	2	8	2	8	2	8	2	8	2	8	2	8	2	8			2	8	2	8	2	8	2	8	2	8	2	8	2	8	0	1	2	8	2	8	2	8	2	8	2	8			2
105	2	8	2	8	2	8	2	8	2	8	2	8	2	8	2	8	2	8			2	8	2	8	2	8	2	8	2	8	2	8	2	8	0	1	2	8	2	8	2	8	2	8	2	8			2
106	2	10	2	10	2	10	2	10	2	10	2	10	2	10	2	10	2	10			2	10	2	10	2	10	2	10	2	10	2	10	2	10	0	3	2	10	2	10	2	10	2	10	2	10			2
107	2	3	2	3	2	3	2	3	2	3	2	3	2	3	2	3	2	3			2	3	2	3	2	3	2	3	2	3	2	3	2	3	0	3	2	3	2	3	2	3	2	3	2	3			2
108	2	3	2	3	2	3	2	3	2	3	2	3	2	3	2	3	2	3			2	3	2	3	2	3	2	3	2	3	2	3	2	3	0	3	2	3	2	3	2	3	2	3	2	3			2
109	2	3	2	3	2	3	2	3	2	3	2	3	2	3	2	3	2	3			2	3	2	3	2	3	2	3	2	3	2	3	2	3	0	3	2	3	2	3	2	3	2	3	2	3			2
110	2	3	2	3	2	3	2	3	2	3	2	3	2	3	2	3	2	3			2	3	2	3	2	3	2	3	2	3	2	3	2	3	0	3	2	3	2	3	2	3	2	3	2	3			2
111	2	3	2	3	2	3	2	3	2	3	2	3	2	3	2	3	2	3			2	3	2	3	2	3	2	3	2	3	2	3	2	3	0	3	2	3	2	3	2	3	2	3	2	3			2
112	2	3	2	3	2	3	2	3	2	3	2	3	2	3	2	3	2	3			2	3	2	3	2	3	2	3	2	3	2	3	2	3	0	3	2	3	2	3	2	3	2	3	2	3			2
113	2	3	2	3	2	3	2	3	2	3	2	3	2	3	2	3	2	3			2	3	2	3	2	3	2	3	2	3	2	3	2	3	0	3	2	3	2	3	2	3	2	3	2	3			2
114	2	16	2	16	2	16	2	16	2	16	2	16	2	16	2	16	2	16			2	16	2	16	2	16	2	16	2	16	2	16	2	16	0	16	2	16	2	16	2	16	2	16	2	16			2
115	2	16	2	16	2	16	2	16	2	16	2	16	2	16	2	16	2	16			2	16	2	16	2	16	2	16	2	16	2	16	2	16	0	16	2	16	2	16	2	16	2	16	2	16			2
116	2	16	2	16	2	16	2	16	2	16	2	16	2	16	2	16	2	16			2	16	2	16	2	16	2	16	2	16	2	16	2	16	0	16	2	16	2	16	2	16	2	16	2	16			2
117	2	16	2	16	2	16	2	16	2	16	2	16	2	16	2	16	2	16			2	16	2	16	2	16	2	16	2	16	2	16	2	16	0	16	2	16	2	16	2	16	2	16	2	16			2
118	2	16	2	16	2	16	2	16	2	16	2	16	2	16	2	16	2	16			2	16	2	16	2	16	2	16	2	16	2	16	2	16	0	16	2	16	2	16	2	16	2	16	2	16			2
119	2	16	2	16	2	16	2	16	2	16	2	16	2	16	2	16	2	16			2	16	2	16	2	16	2	16	2	16	2	16	2	16	0	16	2	16	2	16	2	16	2	16	2	16			2
120	2	16	2	16	2	16	2	16	2	16	2	16	2	16	2	16	2	16			2	16	2	16	2	16	2	16	2	16	2	16	2	16	0	16	2	16	2	16	2	16	2	16	2	16			2
121	2	16	2	16	2	16	2	16	2	16	2	16	2	16	2	16	2	16			2	16	2	16	2	16	2	16	2	16	2	16	2	16	0	16	2	16	2	16	2	16	2	16	2	16			2
122	0	16	0	16	0	16	0	16	0	16	0	16	0	16	0	16	0	16			0	16	0	16	0	16	0	16	0	16	0	16	0	16	0	16	0	16	0	16	0	16	0	16	0	16			0
123	0	16	0	16	0	16	0	16	0	16	0	16	0	16	0	16	0	16			0	16	0	16	0	16	0	16	0	16	0	16	0	16	0	16	0	16	0	16	0	16	0	16	0	16			0
124	0	16	0	16	0	16	0	16	0	16	0	16	0	16	0	16	0	16			0	16	0	16	0	16	0	16	0	16	0	16	0	16	0	16	0	16	0	16	0	16	0	16	0	16			0
125	0	16	0	16	0	16	0	16	0	16	0	16	0	16	0	16	0	16			0	16	0	16	0	16	0	16	0	16	0	16	0	16	0	16	0	16	0	16	0	16	0	16	0	16			0
126	0	16	0	16	0	16	0	16	0	16	0	16	0	16	0	16	0	16			0	16	0	16	0	16	0	16	0	16	0	16	0	16	0	16	0	16	0	16	0	16	0	16	0	16			0
127	0	15	0	15	0	15	0	15	0	15	0	15	0	15	0	15	0	15			0	15	0	15	0	15	0	15	0	15	0	15	0	15	0	15	0	15	0	15	0	15	0	15	0	15			0
128	0	15	0	15	0	15	0	15	0	15	0	15	0	15	0	15	0	15			0	15	0	15	0	15	0	15	0	15	0	15	0	15	0	15	0	15	0	15	0	15	0	15	0	15			0
129	0	15	0	15	0	15	0	15	0	15	0	15	0	15	0	15	0	15			0	15	0	15	0	15	0	15	0	15	0	15	0	15	0	15	0	15	0	15	0	15	0	15	0	15			0
130	0	15	0	15	0	15	0	15	0	15	0	15	0	15	0	15	0	15			0	15	0	15	0	15	0	15	0	15	0	15	0	15	0	15	0	15	0	15	0	15	0	15	0	15			0
131	0	15	0	15	0	15	0	15	0	15	0	15	0	15	0	15	0	15			0	15	0	15	0	15	0	15	0	15	0	15	0	15	0	15	0	15	0	15	0	15	0	15	0	15			0
132	0	15	0	15	0	15	0	15	0	15	0	15	0	15	0	15	0	15			0	15	0	15	0	15	0	15	0	15	0	15	0	15	0	15	0	15	0	15	0	15	0	15	0	15			0
133	0	15	0	15	0	15	0	15	0	15	0	15	0	15	0	15	0	15			0	15	0	15	0	15	0	15	0	15	0	15	0	15	0	15	0	15	0	15	0	15	0	15	0	15			0
134	0	15	0	15	0	15	0	15	0	15	0	15	0	15	0	15	0	15			0	15	0	15	0	15	0	15	0	15	0	15	0	15	0	15	0	15	0	15	0	15	0	15	0	15			0
135	0	15	0	15	0	15	0	15	0	15	0	15	0	15	0	15	0	15			0	15	0	15	0	15	0	15	0	15	0	15	0	15	0	15	0	15	0	15	0	15	0	15	0	15			0
136	0	13	0	13	0	13	0	13	0	13	0	13	0	13	0	13	0	13			0	13	0	13	0	13	0	13	0	13	0	13	0	13	0	13	0	13	0	13	0	13	0	13	0	13			0
137	0	13	0	13	0	13	0	13	0	13	0	13	0	13	0	13	0	13			0	13	0	13	0	13	0	13	0	13	0	13	0	13	0	13	0	13	0	13	0	13	0	13	0	13			0
138	0	13	0	13	0	13	0	13	0	13	0	13	0	13	0	13	0	13			0	13	0	13	0	13	0	13	0	13	0	13	0	13	0	13	0	13	0	13	0	13	0	13	0	13			0
139	0	13	0	13	0	13	0	13	0	13	0	13	0	13	0	13	0	13			0	13	0	13	0	13	0	13	0	13	0	13	0	13	0	13	0	13	0	13	0	13	0	13	0	13			0
140	0	13	0	13	0	13	0	13	0	13	0	13	0	13	0	13	0	13			0	13	0	13	0	13	0	13	0	13	0	13	0	13	0	13	0	13	0	13	0	13	0	13	0	13			0
141	0	13	0	13	0	13	0	13	0	13	0	13	0	13	0	13	0	13			0	13	0	13	0	13	0	13	0	13	0	13	0	13	0	13	0	13	0	13	0	13	0	13	0	13			0
142	0	13	0	13	0	13	0	13	0	13	0	13	0	13	0	13	0	13			0	13	0	13	0	13	0	13	0	13	0	13	0	13	0	13	0	13	0	13	0	13	0	13	0	13			0
143	0	22	0	22	0	22	0	22	0	22	0	22	0	22	0	22	0	22			0	22	0	22	0	22	0	22	0	22	0	22	0	22	0	22	0	22	0	22	0	22	0	22	0	22			0
144	0	13	0	13	0	13	0	13	0	13	0	13	0	13	0	13	0	13			0	13	0	13	0	13	0	13	0	13	0	13	0	13	0	13	0	13	0	13	0	13	0	13	0	13			0
145	0	9	0	9	0	9	0	9	0	9	0	9	0	9	0	9	0	9			0	9	0	9	0	9	0	9	0	9	0	9	0	9	0	9	0	9	0	9	0	9	0	9	0	9			0
146	1	9	1	9	1	9	1	9	1	9	1	9	1	9	1	9	1	9			1	9	1	9	1	9	1	9	1	9	1	9	1	9	1	9	1	9	1	9	1	9	1	9	1	9			1
147	1	9	1	9	1	9	1	9	1	9	1	9	1	9	1	9	1	9			1	9	1	9	1	9	1	9	1	9	1	9	1	9	1	9	1	9	1	9	1	9	1	9	1	9			1
148	1	9	1	9	1	9	1	9	1	9	1	9	1	9	1	9	1	9			1	9	1	9	1	9	1	9	1	9	1	9	1	9	1	9	1	9	1	9	1	9	1	9	1	9			1
149	1	9	1	9	1	9	1	9	1	9	1	9	1	9	1	9	1	9			1	9	1	9	1	9	1	9	1	9	1	9	1	9	1	9	1	9	1	9	1	9	1	9	1	9			1
150	1	9	1	9	1	9	1	9	1	9	1	9	1	9	1	9	1	9			1	9	1	9	1	9	1	9	1	9	1	9	1	9	1	9	1	9	1	9	1	9	1	9	1	9			1
151	1	9	1	9	1	9	1	9	1	9	1	9	1	9	1	9	1	9			1	9	1	9	1	9	1	9	1	9	1	9	1	9	1	9	1	9	1	9	1	9	1	9	1	9			1
152	8	9	8	9	8	9	8	9	8	9	8	9	8	9	8	9	8	9			8	9	8	9	8	9	8	9	8	9	8	9	8	9	8	9	8	9	8	9	8	9	8	9	8	9			8
153	8	9	8	9	8	9	8	9	8	9	8	9	8	9	8	9	8	9			8	9	8	9	8	9	8	9	8	9	8	9	8	9	8	9	8	9	8	9	8	9	8	9	8	9			8
154	8	9	8	9	8	9	8	9	8	9	8	9	8	9	8	9	8	9			8	9	8	9	8	9	8	9	8	9	8	9	8	9	8	9	8	9	8	9	8	9	8	9	8	9			8
155	8	9	8	9	8	9	8	9	8	9	8	9	8	9	8	9	8	9			8	9	8	9	8	9	8	9	8	9	8	9	8	9	8	9	8	9	8	9	8	9	8	9	8	9			8
156	9	9	9	9	9	9	9	9	9	9	9	9	9	9	9	9	9	9			9	9	9	9	9	9	9	9	9	9	9	9	9	9	9	9	9	9	9	9	9	9	9	9	9	9			9
157	9	9	9	9	9	9	9	9	9	9	9	9	9	9	9	9	9	9			9	9	9	9	9	9	9	9	9	9	9	9	9	9	9	9	9	9	9	9	9	9	9	9	9	9			9
158	9	9	9	9	9	9	9	9	9	9	9	9	9	9	9	9	9	9			9	9	9	9	9	9	9	9	9	9	9	9	9	9	9	9	9	9	9	9	9	9	9	9	9	9			9
159	9	9	9	9	9	9	9	9	9	9	9	9	9	9	9	9	9	9			9	9	9	9	9	9	9	9	9	9	9	9	9	9	9	9	9	9	9	9	9	9	9	9	9	9			9
160	9	9	9	9	9	9	9	9	9	9	9	9	9	9	9	9	9	9			9	9	9	9	9	9	9	9	9	9	9	9	9	9	9	9	9	9	9	9	9	9	9	9	9	9			9
161	9	9	9	9	9	9	9	9	9	9	9	9	9	9	9	9	9	9			9	9	9	9	9	9	9	9	9	9	9	9	9	9	9	9	9	9	9	9	9	9	9	9	9	9			9
162	9	9	9	9	9	9	9	9	9	9	9	9	9	9	9	9	9	9			9	9	9	9	9	9	9	9	9	9	9	9	9	9	9	9	9	9	9	9	9	9	9	9	9	9			9
163	10	9	10	9	10	9	9	9	10	9	10	9	10	9	10	9	10	9			10	9	10	9	10	9	10	9	10	9	10	9	10	9	10	9	10	9	10	9	10	9	10	9	10	9			10
164	10	9	10	9	10	9	9	9	10	9	10	9	10	9	10	9	10	9			10	9	10	9	10	9	10	9	10	9	10	9	10	9	10	9	10	9	10	9	10	9	10	9	10	9			10
165	10	9	10	9	10	9	9	9	10	9	10	9	10	9	10	9	10	9			10	9	10	9	10	9	10	9	10	9	10	9	10	9	10	9	10	9	10	9	10	9	10	9	10	9			10
166	10	9	10	9	10	9	9	9	10	9	10	9	10	9	10	9	10	9			10	9	10	9	10	9	10	9	10	9	10	9	10	9	10	9	10	9	10	9	10	9	10	9	10	9			10
167	10	9	10	9	10	9	9	9	10	9	10	9	10	9	10	9	10	9			10	9	10	9	10	9	10	9	10	9	10	9	10	9	10	9	10	9	10	9	10	9	10	9	10	9			10
168	10	9	10	9	10	9	9	9	10	9	10	9	10	9	10	9	10	9			10	9	10	9	10	9	10	9	10	9	10	9	10	9	10	9	10	9	10	9	10	9	10	9	10	9			10
169	10	9	10	9	10	9	9	9	10	9	10	9	10	9	10	9	10	9			10	9	10	9	10	9	10	9	10	9	10	9	10	9	10	9	10	9	10	9	10	9	10	9	10	9			10
170	10	9	10	9	10	9	9	9	10	9	10	9	10	9	10	9	10	9			10	9	10	9	10	9	10	9	10	9	10	9	10	9	10	9	10	9	10	9	10	9	10	9	10	9			10
171	10	9	10	9	10	9	9	9	10	9	10	9	10	9	10	9	10	9			10	9	10	9	10	9	10	9	10	9	10	9	10	9	10	9	10	9	10	9	10	9	10	9	10	9			10
172	10	10	10	10	10	10	9	9	10	10	10	10	10	10	10	10	10	10			10	10	10	10	10	10	10	10	10	10	10	10	10	10	10	10	10	10	10	10	10	10	10	10	10	10			10
173	10	1	10	1	10	1	9	0	10	1	10	1	10	1	10	1	10	1			10	1	10	1	10	1	10	1	10	1	10	1	10	1	10	1	10	1	10	1	10	1	10	1	10	1			10
174	10	1	10	1	10	1	9	0	10	1	10	1	10	1	10	1	10	1			10	1	10	1	10	1	10	1	10	1	10	1	10	1	10	1	10	1	10	1	10	1	10	1	10	1			10
175	11	1	11	1	11	1	9	0	11	1	11	1	11	1	11	1	11	1			11	1	11	1	11	1	11	1	10	1	11	1	11	1	11	1	11	1	11	1	11	1	11	1	11	1			11
176	10	1	10	1	10	1	8	0	10	1	10	1	10	1	10	1	10	1			10	1	10	1	10	1	10	1	9	1	10	1	10	1	10	1	10	1	10	1	10	1	10	1	10	1			10
177	10	1	10	1	10	1	8	0	10	1	10	1	10	1	10	1	10	1			10	1	10	1	10	1	10	1	9	1	10	1	10	1	10	1	10	1	10	1	10	1	10	1	10	1			10
178	10	1	10	1	10	1	8	0	10	1	10	1	10	1	10	1	10	1			10	1	10	1	10	1	10	1	9	1	10	1	10	1	10	1	10	1	10	1	10	1	10	1	10	1			10
179	10	1	10	1	10	1	8	0	10	1	10	1	10	1	10	1	10	1			10	1	10	1	10	1	10	1	9	1	10	1	10	1	10	1	10	1	10	1	10	1	10	1	10	1			10
180	10	1	10	1	10	1	8	0	10	1	10	1	10	1	10	1	10	1			10	1	10	1	10	1	10	1	9	1	10	1	10	1	10	1	10	1	10	1	10	1	10	1	10	1			10
181	10	1	10	1	10	1	8	0	10	1	10	1	10	1	10	1	10	1			10	1	10	1	10	1	10	1	9	1	10	1	10	1	10	1	10	1	10	1	10	1	10	1	10	1			10
182	10	1	10	1	10	1	8	0	10	1	10	1	10	1	10	1	10	1			10	1	10	1	10	1	10	1	9	1	10	1	10	1	10	1	10	1	10	1	10	1	10	1	10	1			10
183	10	1	10	1	10	1	8	0	10	1	10	1	10	1	10	1	10	1			10	1	10	1	10	1	10	1	9	1	10	1	10	1	10	1	10	1	10	1	10	1	10	1	10	1			10
184	4	1	4	1	4	1	2	0	4	1	4	1	4	1	4	1	4	1			4	1	4	1	4	1	4	1	3	1	4	1	4	1	4	1	4	1	4	1	4	1	4	1	4	1			4
185	3	1	3	1	3	1	1	0	3	1	3	1	3	1	3	1	3	1			3	1	3	1	3	1	3	1	2	1	3	1	3	1	3	1	3	1	3	1	3	1	3	1	3	1			3
186	2	1	2	1	2	1	0	0	2	1	2	1	2	1	2	1	2	1			2	1	2	1	2	1	2	1	1	1	2	1	2	1	2	1	2	1	2	1	2	1	2	1	2	1			2
187	2	1	2	1	2	1	0	0	2	1	2	1	2	1	2	1	2	1			2	1	2	1	2	1	2	1	1	1	2	1	2	1	2	1	2	1	2	1	2	1	2	1	2	1			2
188	2	1	2	1	2	1	0	0	2	1	2	1	2	1	2	1	2	1			2	1	2	1	2	1	2	1	1	1	2	1	2	1	2	1	2	1	2	1	2	1	2	1	2	1			2
189	2	1	2	1	2	1	0	0	2	1	2	1	2	1	2	1	2	1			2	1	2	1	2	1	2	1	1	1	2	1	2	1	2	1	2	1	2	1	2	1	2	1	2	1			2
190	2	1	2	1	2	1	0	0	2	1	2	1	2	1	2	1	2	1			2	1	2	1	2	1	2	1	1	1	2	1	2	1	2	1	2	1	2	1	2	1	2	1	2	1			2
191	2	1	2	1	2	1	0	0	2	1	2	1	2	1	2	1	2	1			2	1	2	1	2	1	2	1	1	1	2	1	2	1	2	1	2	1	2	1	2	1	2	1	2	1			2
192	2	1	2	1	2	1	0	0	2	1	2	1	2	1	2	1	2	1			2	1	2	1	2	1	2	1	1	1	2	1	2	1	2	1	2	1	2	1	2	1	2	1	2	1			2
193	2	1	2	1	2	1	0	0	2	1	2	1	2	1	2	1	2	1			2	1	2	1	2	1	2	1	1	1	2	1	2	1	2	1	2	1	2	1	2	1	2	1	2	1			2
194	1	1	1	1	1	1	0	0	1	1	1	1	1	1	1	1	1	1			1	1	1	1	1	1	1	1	0	1	1	1	1	1	1	1	1	1	1	1	1	1	1	1	1	1			1
195	1	1	1	1	1	1	0	0	1	1	1	1	1	1	1	1	1	1			1	1	1	1	1	1	1	1	0	1	1	1	1	1	1	1	1	1	1	1	1	1	1	1	1	1			1
196	1	1	1	1	1	1	0	0	1	1	1	1	1	1	1	1	1	1			1	1	1	1	1	1	1	1	0	1	1	1	1	1	1	1	1	1	1	1	1	1	1	1	1	1			1
197	1	1	1	1	1	1	0	0	1	1	1	1	1	1	1	1	1	1			1	1	1	1	1	1	1	1	0	1	1	1	1	1	1	1	1	1	1	1	1	1	1	1	1	1			1
198	1	1	1	1	1	1	0	0	1	1	1	1	1	1	1	1	1	1			1	1	1	1	1	1	1	1	0	1	1	1	1	1	1	1	1	1	1	1	1	1	1	1	1	1			1
199	1	1	1	1	1	1	0	0	1	1	1	1	1	1	1	1	1	1			1	1	1	1	1	1	1	1	0	1	1	1	1	1	1	1	1	1	1	1	1	1	1	1	1	1			1
200	1	1	1	1	1	1	0	0	1	1	1	1	1	1	1	1	1	1			1	1	1	1	1	1	1	1	0	1	1	1	1	1	1	1	1	1	1	1	1	1	1	1	1	1			1
201	1	2	1	2	1	1	0	1	1	2	1	2	1	1	1	2	1	2			1	2	1	2	1	2	1	2	0	1	1	2	1	2	1	2	1	2	1	2	1	2	1	2	1	2			1
202	1	1	1	1	1	0	0	1	1	1	1	1	1	0	1	1	1	1			1	1	1	1	1	1	1	1	0	0	1	1	1	1	1	1	1	1	1	1	1	1	1	1	1	1			1
203	1	1	1	1	1	0	0	1	1	1	1	1	1	0	1	1	1	1			1	1	1	1	1	1	1	1	0	0	1	1	1	1	1	1	1	1	1	1	1	1	1	1	1	1			1
204	1	1	1	1	1	0	0	1	1	1	1	1	1	0	1	1	1	1			1	1	1	1	1	1	1	1	0	0	1	1	1	1	1	1	1	1	1	1	1	1	1	1	1	1			1
205	0	1	0	1	0	0	0	1	0	1	0	1	0	0	0	1	0	1			0	1	0	1	0	1	0	1	0	0	0	1	0	1	0	1	0	1	0	1	0	1	0	1	0	1			0
206	0	1	0	1	0	0	0	1	0	1	0	1	0	0	0	1	0	1			0	1	0	1	0	1	0	1	0	0	0	1	0	1	0	1	0	1	0	1	0	1	0	1	0	1			0
207	0	1	0	1	0	0	0	1	0	1	0	1	0	0	0	1	0	1			0	1	0	1	0	1	0	1	0	0	0	1	0	1	0	1	0	1	0	1	0	1	0	1	0	1			0
208	0	1	0	1	0	0	0	1	0	1	0	1	0	0	0	1	0	1			0	1	0	1	0	1	0	1	0	0	0	1	0	1	0	1	0	1	0	1	0	1	0	1	0	1			0
209	0	1	0	1	0	0	0	1	0	1	0	1	0	0	0	1	0	1			0	1	0	1	0	1	0	1	0	0	0	1	0	1	0	1	0	1	0	1	0	1	0	1	0	1			0
210	0	1	0	1	0	0	0	1	0	1	0	1	0	0	0	1	0	1			0	1	0	1	0	1	0	1	0	0	0	1	0	1	0	1	0	1	0	1	0	1	0	1	0	1			0
211	0	1	0	1	0	0	0	1	0	1	0	1	0	0	0	1	0	1			0	1	0	1	0	1	0	1	0	0	0	1	0	1	0	1	0	1	0	1	0	1	0	1	0	1			0
212	0	1	0	1	0	0	0	1	0	1	0	1	0	0	0	1	0	1			0	1	0	1	0	1	0	1	0	0	0	1	0	1	0	1	0	1	0	1	0	1	0	1	0	1			0
213	0	1	0	1	0	0	0	1	0	1	0	1	0	0	0	1	0	1			0	1	0	1	0	1	0	1	0	0	0	1	0	1	0	1	0	1	0	1	0	1	0	1	0	1			0
214	0	21	0	21	0	0	0	21	0	21	0	21	0	1	0	21	0	21			0	21	0	21	0	21	0	21	0	20	0	21	0	21	0	21	0	21	0	21	0	21	0	21	0	21			0
215	0	21	0	21	0	0	0	21	0	21	0	21	0	1	0	21	0	21			0	21	0	21	0	21	0	21	0	20	0	21	0	21	0	21	0	21	0	21	0	21	0	21	0	21			0
216	0	21	0	21	0	0	0	21	0	21	0	21	0	1	0	21	0	21			0	21	0	21	0	21	0	21	0	20	0	21	0	21	0	21	0	21	0	21	0	21	0	21	0	21			0
217	2	21	2	21	0	0	2	21	2	21	2	21	2	1	2	21	2	21			2	21	2	21	2	21	2	21	2	20	2	21	2	21	2	21	2	21	2	21	2	21	2	21	2	21			2
218	2	21	2	21	0	0	2	21	2	21	2	21	2	1	2	21	2	21			2	21	2	21	2	21	2	21	2	20	2	21	2	21	2	21	2	21	2	21	2	21	2	21	2	21			2
219	2	21	2	21	0	0	2	21	2	21	2	21	2	1	2	21	2	21			2	21	2	21	2	21	2	21	2	20	2	21	2	21	2	21	2	21	2	21	2	21	2	21	2	21			2
220	2	21	2	21	0	0	2	21	2	21	2	21	2	1	2	21	2	21			2	21	2	21	2	21	2	21	2	20	2	21	2	21	2	21	2	21	2	21	2	21	2	21	2	21			2
221	2	21	2	21	0	0	2	21	2	21	2	21	2	1	2	21	2	21			2	21	2	21	2	21	2	21	2	20	2	21	2	21	2	21	2	21	2	21	2	21	2	21	2	21			2
222	2	21	2	21	0	0	2	21	2	21	2	21	2	1	2	21	2	21			2	21	2	21	2	21	2	21	2	20	2	21	2	21	2	21	2	21	2	21	2	21	2	21	2	21			2
223	2	23	2	23	0	0	2	23	2	23	2	23	2	3	2	23	2	23			2	23	2	23	2	23	2	23	2	22	2	23	2	23	2	23	2	23	2	23	2	23	2	23	2	23			2
224	2	25	2	25	0	4	2	25	2	25	2	25	2	5	2	25	2	25			2	25	2	25	2	25	2	25	2	24	2	25	2	25	2	25	2	25	2	25	2	25	2	25	2	25			2
225	15	25	15	25	13	4	15	25	15	25	15	25	15	5	15	25	15	25			15	25	15	25	15	25	15	25	15	24	15	25	15	25	15	25	15	25	15	25	15	25	15	25	15	25			15
226	15	25	15	25	13	4	15	25	15	25	15	25	15	5	15	25	15	25			15	25	15	25	15	25	15	25	15	24	15	25	15	25	15	25	15	25	15	25	15	25	15	25	15	25			15
227	15	25	15	25	13	4	15	25	15	25	15	25	15	5	15	25	15	25			15	25	15	25	15	25	15	25	15	24	15	25	15	25	15	25	15	25	15	25	15	25	15	25	15	25			15
228	15	25	15	25	13	4	15	25	15	25	15	25	15	5	15	25	15	25			15	25	15	25	15	25	15	25	15	24	15	25	15	25	15	25	15	25	15	25	15	25	15	25	15	25			15
229	15	25	15	25	13	4	15	25	15	25	15	25	15	5	15	25	15	25			15	25	15	25	15	25	15	25	15	24	15	25	15	25	15	25	15	25	15	25	15	25	15	25	15	25			15
230	15	25	15	25	13	4	15	25	15	25	15	25	15	5	15	25	15	25			15	25	15	25	15	25	15	25	15	24	15	25	15	25	15	25	15	25	15	25	15	25	15	25	15	25			15
231	15	24	15	24	13	4	15	24	15	24	15	24	15	5	15	24	15	24			15	24	15	24	15	24	15	24	15	24	15	24	15	24	15	24	15	24	15	24	15	24	15	24	15	24			15
232	15	24	15	24	13	4	15	24	15	24	15	24	15	5	15	24	15	24			15	24	15	24	15	24	15	24	15	24	15	24	15	24	15	24	15	24	15	24	15	24	15	24	15	24			15
233	17	24	17	24	15	4	17	24	17	24	17	24	17	5	17	24	17	24			17	24	17	24	17	24	17	24	17	24	17	24	17	24	17	24	17	24	17	24	17	24	17	24	17	24			17
234	17	24	17	24	15	4	17	24	17	24	17	24	17	5	17	24	17	24			17	24	17	24	17	24	17	24	17	24	17	24	17	24	17	24	17	24	17	24	17	24	17	24	17	24			17
235	17	24	17	24	15	4	17	24	17	24	17	24	17	5	17	24	17	24			17	24	17	24	17	24	17	24	17	24	17	24	17	24	17	24	17	24	17	24	17	24	17	24	17	24			17
236	17	24	17	24	15	4	17	24	17	24	17	24	17	5	17	24	17	24			17	24	17	24	17	24	17	24	17	24	17	24	17	24	17	24	17	24	17	24	17	24	17	24	17	24			17
237	17	24	17	24	15	4	17	24	17	24	17	24	17	5	17	24	17	24			17	24	17	24	17	24	17	24	17	24	17	24	17	24	17	24	17	24	17	24	17	24	17	24	17	24			17
238	17	24	17	24	15	4	17	24	17	24	17	24	17	5	17	24	17	24			17	24	17	24	17	24	17	24	17	24	17	24	17	24	17	24	17	24	17	24	17	24	17	24	17	24			17
239	17	24	17	24	15	4	17	24	17	24	17	24	17	5	17	24	17	24			17	24	17	24	17	24	17	24	17	24	17	24	17	24	17	24	17	24	17	24	17	24	17	24	17	24			17
240	17	24	17	24	15	4	17	24	17	24	17	24	17	5	17	24	17	24			17	24	17	24	17	24	17	24	17	24	17	24	17	24	17	24	17	24	17	24	17	24	17	24	17	24			17
241	17	24	17	24	15	4	17	24	17	24	17	24	17	5	17	24	17	24			17	24	17	24	17	24	17	24	17	24	17	24	17	24	17	24	17	24	17	24	17	24	17	24	17	24			17
242	17	24	17	24	15	4	17	24	17	24	17	24	17	5	17	24	17	24			17	24	17	24	17	24	17	24	17	24	17	24	17	24	17	24	17	24	17	24	17	24	17	24	17	24			17
243	17	24	17	24	15	4	17	24	17	24	17	24	17	5	17	24	17	24			17	24	17	24	17	24	17	24	17	24	17	24	17	24	17	24	17	24	17	24	17	24	17	24	17	24			17
244	27	4	27	4	25	4	27	4	27	4	27	4	27	4	27	4	27	4			27	4	27	4	27	4	27	4	27	4	27	4	27	4	27	4	27	4	27	4	27	4	27	4	27	4			27
245	31	4	31	4	29	4	31	4	31	4	31	4	31	4	31	4	31	4	14	0	31	4	31	4	31	4	31	4	31	4	31	4	31	4	31	4	31	4	31	4	31	4	31	4	31	4	0	0	31
246	440	4	440	4	438	4	440	4	440	4	440	4	440	4	440	4	440	4	423	0	440	4	440	4	440	4	440	4	440	4	440	4	440	4	440	4	440	4	440	4	440	4	440	4	440	4	10	0	440
247	438	4	438	4	438	4	438	4	438	4	438	4	438	4	438	4	438	4	423	0	438	4	438	4	438	4	438	4	438	4	438	4	438	4	438	4	438	4	438	4	438	4	438	4	438	4	14	0	438
248	438	4	438	4	438	4	438	4	438	4	438	4	438	4	438	4	438	4	423	0	438	4	438	4	438	4	438	4	438	4	438	4	438	4	438	4	438	4	438	4	438	4	438	4	438	4	423	0	438
249	438	4	438	4	438	4	438	4	438	4	438	4	438	4	438	4	438	4	423	0	438	4	438	4	438	4	438	4	438	4	438	4	438	4	438	4	438	4	438	4	438	4	438	4	438	4	423	0	438
250	438	4	438	4	438	4	438	4	438	4	438	4	438	4	438	4	438	4	423	0	438	4	438	4	438	4	438	4	438	4	438	4	438	4	438	4	438	4	438	4	438	4	438	4	438	4	423	0	438
251	438	4	438	4	438	4	438	4	438	4	438	4	438	4	438	4	438	4	423	0	438	4	438	4	438	4	438	4	438	4	438	4	438	4	438	4	438	4	438	4	438	4	438	4	438	4	423	0	438
252	438	7	438	7	438	7	438	7	438	7	438	7	438	7	438	7	438	7	423	3	438	7	438	7	438	7	438	7	438	7	438	7	438	7	438	7	438	7	438	7	438	7	438	7	438	7	423	0	438
253	438	7	438	7	438	7	438	7	438	7	438	7	438	7	438	7	438	7	423	3	438	7	438	7	438	7	438	7	438	7	438	7	438	7	438	7	438	7	438	7	438	7	438	7	438	7	423	0	438
254	438	4	438	4	438	4	438	4	438	4	438	4	438	4	438	4	438	4	423	3	438	4	438	4	438	4	438	4	438	4	438	4	438	4	438	4	438	4	438	4	438	4	438	4	438	4	423	3	438
255	425	5	425	5	425	5	425	5	425	5	425	5	425	5	425	5	425	5	423	4	425	5	425	5	425	5	425	5	425	5	425	5	425	5	425	5	425	5	425	5	425	5	425	5	425	5	423	3	425
256	427	7	427	7	427	7	427	7	427	7	427	7	427	7	427	7	427	7	425	7	427	7	427	7	427	7	427	7	427	7	427	7	427	7	427	7	427	7	427	7	427	7	427	7	427	7	423	3	427
257	428	7	428	7	428	7	428	7	428	7	428	7	428	7	428	7	428	7	426	7	428	7	428	7	428	7	428	7	428	7	428	7	428	7	428	7	428	7	428	7	428	7	428	7	428	7	423	4	428
258	428	7	428	7	428	7	428	7	428	7	428	7	428	7	428	7	428	7	426	7	428	7	428	7	428	7	428	7	428	7	428	7	428	7	428	7	428	7	428	7	428	7	428	7	428	7	425	7	428
259	428	7	428	7	428	7	428	7	428	7	428	7	428	7	428	7	428	7	426	7	428	7	428	7	428	7	428	7	428	7	428	7	428	7	428	7	428	7	428	7	428	7	428	7	428	7	426	7	428
260	428	7	428	7	428	7	428	7	428	7	428	7	428	7	428	7	428	7	426	7	428	7	428	7	428	7	428	7	428	7	428	7	428	7	428	7	428	7	428	7	428	7	428	7	428	7	426	7	428
261	428	7	428	7	428	7	428	7	428	7	428	7	428	7	428	7	428	7	426	7	428	7	428	7	428	7	428	7	428	7	428	7	428	7	428	7	428	7	428	7	428	7	428	7	428	7	426	7	428
262	428	7	428	7	428	7	428	7	428	7	428	7	428	7	428	7	428	7	426	7	428	7	428	7	428	7	428	7	428	7	428	7	428	7	428	7	428	7	428	7	428	7	428	7	428	7	426	7	428
263	426	7	426	7	426	7	426	7	426	7	426	7	426	7	426	7	426	7	426	7	426	7	426	7	426	7	426	7	426	7	426	7	426	7	426	7	426	7	426	7	426	7	426	7	426	7	426	7	426
264	426	7	426	7	426	7	426	7	426	7	426	7	426	7	426	7	426	7	426	7	426	7	426	7	426	7	426	7	426	7	426	7	426	7	426	7	426	7	426	7	426	7	426	7	426	7	426	7	426
265	426	7	426	7	426	7	426	7	426	7	426	7	426	7	426	7	426	7	426	7	426	7	426	7	426	7	426	7	426	7	426	7	426	7	426	7	426	7	426	7	426	7	426	7	426	7	426	7	426
266	426	7	426	7	426	7	426	7	426	7	426	7	426	7	426	7	426	7	426	7	426	7	426	7	426	7	426	7	426	7	426	7	426	7	426	7	426	7	426	7	426	7	426	7	426	7	426	7	426
267	426	7	426	7	426	7	426	7	426	7	426	7	426	7	426	7	426	7	426	7	426	7	426	7	426	7	426	7	426	7	426	7	426	7	426	7	426	7	426	7	426	7	426	7	426	7	426	7	426
268	426	7	426	7	426	7	426	7	426	7	426	7	426	7	426	7	426	7	426	7	426	7	426	7	426	7	426	7	426	7	426	7	426	7	426	7	426	7	426	7	426	7	426	7	426	7	426	7	426
269	426	12	426	12	426	12	426	12	426	12	426	12	426	12	426	12	426	12	426	12	426	12	426	12	426	12	426	7	426	7	426	12	426	7	426	7	426	12	426	12	426	12	426	12	426	12	426	7	426
270	426	12	426	12	426	12	426	12	426	12	426	12	426	12	426	12	426	12	426	12	426	12	426	12	426	12	426	7	426	7	426	12	426	7	426	7	426	12	426	12	426	12	426	12	426	12	426	7	426
271	426	12	426	12	426	12	426	12	426	12	426	12	426	12	426	12	426	12	426	12	426	12	426	12	426	12	426	7	426	7	426	12	426	7	426	7	426	12	426	12	426	12	426	12	426	12	426	12	426
272	426	12	426	12	426	12	426	12	426	12	426	12	426	12	426	12	426	12	426	12	426	12	426	12	426	12	426	7	426	7	426	12	426	7	426	7	426	12	426	12	426	12	426	12	426	12	426	12	426
273	426	12	426	12	426	12	426	12	426	12	426	12	426	12	426	12	426	12	426	12	426	12	426	12	426	12	426	7	426	7	426	12	426	7	426	7	426	12	426	12	426	12	426	12	426	12	426	12	426
274	426	12	426	12	426	12	426	12	426	12	426	12	426	12	426	12	426	12	426	12	426	12	426	12	426	12	426	7	426	7	426	12	426	7	426	7	426	12	426	12	426	12	426	12	426	12	426	12	426
275	426	12	426	12	426	12	426	12	426	12	426	12	426	12	426	12	426	12	426	12	426	12	426	12	426	12	426	7	426	7	426	12	426	7	426	7	426	12	426	12	426	12	426	12	426	12	426	12	426
276	4	12	4	12	4	12	4	12	4	12	4	12	4	12	4	12	4	12	4	12	4	12	4	12	4	12	4	7	4	7	4	12	4	7	4	7	4	12	4	12	4	12	4	12	4	12	426	12	4
277	3	12	3	12	3	12	3	12	3	12	3	12	3	12	3	12	3	12	3	12	3	12	3	12	3	12	3	7	3	7	3	12	3	7	3	7	3	12	3	12	3	12	3	12	3	12	426	12	3
278	3	12	3	12	3	12	3	12	3	12	3	12	3	12	3	12	3	12	3	12	3	12	3	12	3	12	3	7	3	7	3	12	3	7	3	7	3	12	3	12	3	12	3	12	3	12	4	12	3
279	3	12	3	12	3	12	3	12	3	12	3	12	3	12	3	12	3	12	3	12	3	12	3	12	3	12	3	7	3	7	3	12	3	7	3	7	3	12	3	12	3	12	3	12	3	12	3	12	3
280	3	12	3	12	3	12	3	12	3	12	3	12	3	12	3	12	3	12	3	12	3	12	3	12	3	12	3	7	3	7	3	12	3	7	3	7	3	12	3	12	3	12	3	12	3	12	3	12	3
281	3	14	3	14	3	14	3	14	3	14	3	14	3	14	3	14	3	14	3	14	3	14	3	14	3	14	3	7	3	7	3	14	3	7	3	7	3	14	3	12	3	14	3	14	3	14	3	12	3
282	3	11	3	11	3	11	3	11	3	11	3	11	3	11	3	11	3	11	3	11	3	11	3	11	3	11	3	4	3	4	3	11	3	4	3	4	3	11	3	9	3	11	3	11	3	11	3	12	3
283	3	11	3	11	3	11	3	11	3	11	3	11	3	11	3	11	3	11	3	11	3	11	3	11	3	11	3	4	3	4	3	11	3	4	3	4	3	11	3	9	3	11	3	11	3	11	3	12	3
284	3	11	3	11	3	11	3	11	3	11	3	11	3	11	3	11	3	11	3	11	3	11	3	11	3	11	3	4	3	4	3	11	3	4	3	4	3	11	3	9	3	11	3	11	3	11	3	9	3
285	3	11	3	11	3	11	3	11	3	11	3	11	3	11	3	11	3	11	3	11	3	11	3	11	3	11	3	4	3	4	3	11	3	4	3	4	3	11	3	9	3	11	3	11	3	11	3	9	3
286	1	7	1	7	1	7	1	7	1	7	1	7	1	7	1	7	1	7	1	7	1	7	1	7	1	7	1	0	1	0	1	7	1	0	1	0	1	7	1	5	1	7	1	7	1	7	3	9	1
287	0	7	0	7	0	7	0	7	0	7	0	7	0	7	0	7	0	7	0	7	0	7	0	7	0	7	0	0	0	0	0	7	0	0	0	0	0	7	0	5	0	7	0	7	0	7	3	9	0
288	0	7	0	7	0	7	0	7	0	7	0	7	0	7	0	7	0	7	0	7	0	7	0	7	0	7	0	0	0	0	0	7	0	0	0	0	0	7	0	5	0	7	0	7	0	7	1	5	0
289	0	7	0	7	0	7	0	7	0	7	0	7	0	7	0	7	0	7	0	7	0	7	0	7	0	7	0	0	0	0	0	7	0	0	0	0	0	7	0	5	0	7	0	7	0	7	0	5	0
290	0	8	0	8	0	8	0	8	0	8	0	8	0	8	0	8	0	8	0	8	0	8	0	8	0	8	0	0	0	0	0	8	0	0	0	0	0	8	0	5	0	7	0	8	0	8	0	5	0
291	0	8	0	8	0	8	0	8	0	8	0	8	0	8	0	8	0	8	0	8	0	8	0	8	0	8	0	0	0	0	0	8	0	0	0	0	0	8	0	5	0	7	0	8	0	8	0	5	0
292	0	8	0	8	0	8	0	8	0	8	0	8	0	8	0	8	0	8	0	8	0	8	0	8	0	8	0	0	0	0	0	8	0	0	0	0	0	8	0	5	0	7	0	8	0	8	0	5	0
293	0	8	0	8	0	8	0	8	0	8	0	8	0	8	0	8	0	8	0	8	0	8	0	8	0	8	1	0	1	0	0	8	1	0	1	0	0	8	0	5	0	7	0	8	0	8	0	5	0
294	0	8	0	8	0	8	0	8	0	8	0	8	0	8	0	8	0	8	0	8	0	8	0	8	0	8	1	0	1	0	0	8	1	0	1	0	0	8	0	5	0	7	0	8	0	8	0	5	0
295	0	8	0	8	0	8	0	8	0	8	0	8	0	8	0	8	0	8	0	8	0	8	0	8	0	8	1	0	1	0	0	8	1	0	1	0	0	8	0	5	0	7	0	8	0	8	0	5	0
296	0	8	0	8	0	8	0	8	0	8	0	8	0	8	0	8	0	8	0	8	0	8	0	8	0	8	1	0	1	0	0	8	1	0	1	0	0	8	0	5	0	7	0	8	0	8	0	5	0
297	0	8	0	8	0	8	0	8	0	8	0	8	0	8	0	8	0	8	0	8	0	8	0	8	0	8	1	0	1	0	0	8	1	0	1	0	0	8	0	5	0	7	0	8	0	8	0	5	0
298	0	8	0	8	0	8	0	8	0	8	0	8	0	8	0	8	0	8	0	8	0	8	0	8	0	8	1	0	1	0	0	8	1	0	1	0	0	8	0	5	0	7	0	8	0	8	0	5	0
299	0	3	0	3	0	3	0	3	0	3	0	3	0	3	0	3	0	3	0	3	0	3	0	3	0	3	1	0	1	0	0	3	1	0	1	0	0	3	0	0	0	2	0	3	0	3	0	5	0
300	0	3	0	3	0	3	0	3	0	3	0	3	0	3	0	3	0	3	0	3	0	3	0	3	0	3	1	0	1	0	0	3	1	0	1	0	0	3	0	0	0	2	0	3	0	3	0	5	0
301	0	3	0	3	0	3	0	3	0	3	0	3	0	3	0	3	0	3	0	3	0	3	0	3	0	3	1	0	1	0	0	3	1	0	1	0	0	3	0	0	0	2	0	3	0	3	0	0	0
302	0	4	0	4	0	4	0	4	0	4	0	4	0	4	0	4	0	4	0	4	0	4	0	4	0	4	1	1	1	1	0	4	1	1	1	1	0	4	0	0	0	2	0	4	0	4	0	0	0
303	0	4	0	4	0	4	0	4	0	4	0	4	0	4	0	4	0	4	0	4	0	4	0	4	0	4	1	1	1	1	0	4	1	1	1	1	0	4	0	0	0	2	0	4	0	4	0	0	0
304	2	4	2	4	2	4	2	4	2	4	2	4	2	4	2	4	2	4	2	4	2	4	2	4	2	4	3	1	3	1	2	4	3	1	3	1	2	4	0	0	0	2	2	4	2	4	0	0	2
305	2	4	2	4	2	4	2	4	2	4	2	4	2	4	2	4	2	4	2	4	2	4	2	4	2	4	3	1	3	1	2	4	3	1	3	1	2	4	0	0	0	2	2	4	2	4	0	0	2
306	2	4	2	4	2	4	2	4	2	4	2	4	2	4	2	4	2	4	2	4	2	4	2	4	2	4	3	1	3	1	2	4	3	1	3	1	2	4	0	0	0	2	2	4	2	4	0	0	2
307	2	4	2	4	2	4	2	4	2	4	2	4	2	4	2	4	2	4	2	4	2	4	2	4	2	4	3	1	3	1	2	4	3	1	3	1	2	4	0	0	0	2	2	4	2	4	0	0	2
308	2	4	2	4	2	4	2	4	2	4	2	4	2	4	2	4	2	4	2	4	2	4	2	4	2	4	3	1	3	1	2	4	3	1	3	1	2	4	0	0	0	2	2	4	2	4	0	0	2
309	2	4	2	4	2	4	2	4	2	4	2	4	2	4	2	4	2	4	2	4	2	4	2	4	2	4	3	1	3	1	2	4	3	1	3	1	2	4	0	0	0	2	2	4	2	4	0	0	2
310	2	7	2	7	2	7	2	7	2	7	2	7	2	7	2	7	2	7	2	7	2	7	2	7	2	7	3	4	3	4	2	7	3	4	3	4	2	7	0	0	0	2	2	7	2	7	0	3	2
311	2	5	2	5	2	5	2	5	2	5	2	5	2	5	2	5	2	5	2	5	2	5	2	5	2	5	3	4	3	4	2	5	3	4	3	4	2	5	0	0	0	0	2	5	2	5	0	3	2
312	2	5	2	5	2	5	2	5	2	5	2	5	2	5	2	5	2	5	2	5	2	5	2	5	2	5	3	4	3	4	2	5	3	4	3	4	2	5	0	0	0	0	2	5	2	5	0	3	2
313	2	5	2	5	2	5	2	5	2	5	2	5	2	5	2	5	2	5	2	5	2	5	2	5	2	5	3	4	3	4	2	5	3	4	3	4	2	5	0	0	0	0	2	5	2	5	0	3	2
314	2	5	2	5	2	5	2	5	2	5	2	5	2	5	2	5	2	5	2	5	2	5	2	5	2	5	3	4	3	4	2	5	3	4	3	4	2	5	0	0	0	0	2	5	2	5	0	3	2
315	2	5	2	5	2	5	2	5	2	5	2	5	2	5	2	5	2	5	2	5	2	5	2	5	2	5	3	4	3	4	2	5	3	4	3	4	2	5	0	0	0	0	2	5	2	5	0	3	2
316	2	5	2	5	2	5	2	5	2	5	2	5	2	5	2	5	2	5	2	5	2	5	2	5	2	5	3	4	3	4	2	5	3	4	3	4	2	5	0	0	0	0	2	5	2	5	0	3	2
317	3	5	3	5	3	5	3	5	3	5	3	5	3	5	3	5	3	5	3	5	3	5	3	5	3	5	4	4	4	4	3	5	4	4	4	4	3	5	1	0	1	0	3	5	3	5	1	3	3
318	3	5	3	5	3	5	3	5	3	5	3	5	3	5	3	5	3	5	3	5	3	5	3	5	3	5	4	4	4	4	3	5	4	4	4	4	3	5	1	0	1	0	3	5	3	5	1	3	3
319	3	5	3	5	3	5	3	5	3	5	3	5	3	5	3	5	3	5	3	5	3	5	3	5	3	5	4	4	4	4	3	5	4	4	4	4	3	5	1	0	1	0	3	5	3	5	1	3	3
320	3	4	3	4	3	4	3	4	3	4	3	4	3	4	3	4	3	4	3	4	3	4	3	4	3	4	4	4	4	4	3	4	4	4	4	4	3	4	1	0	1	0	3	4	3	4	1	3	3
321	10	4	10	4	10	4	10	4	10	4	10	4	10	4	10	4	10	4	10	4	10	4	10	4	10	4	11	4	11	4	10	4	11	4	11	4	10	4	8	0	8	0	10	4	10	4	8	3	10
322	10	4	10	4	10	4	10	4	10	4	10	4	10	4	10	4	10	4	10	4	10	4	10	4	10	4	11	4	11	4	10	4	11	4	11	4	10	4	8	0	8	0	10	4	10	4	8	3	10
323	10	4	10	4	10	4	10	4	10	4	10	4	10	4	10	4	10	4	10	4	10	4	10	4	10	4	10	4	10	4	10	4	10	4	10	4	10	4	8	0	8	0	10	4	10	4	8	3	10
324	10	4	10	4	10	4	10	4	10	4	10	4	10	4	10	4	10	4	10	4	10	4	10	4	10	4	10	4	10	4	10	4	10	4	10	4	10	4	8	0	8	0	10	4	10	4	8	3	10
325	10	4	10	4	10	4	10	4	10	4	10	4	10	4	10	4	10	4	10	4	10	4	10	4	10	4	10	4	10	4	10	4	10	4	10	4	10	4	8	0	8	0	10	4	10	4	8	3	10
326	10	5	10	5	10	5	10	5	10	5	10	5	10	5	10	5	10	5	10	5	10	5	10	5	10	5	10	5	10	5	10	5	10	5	10	5	10	5	8	1	8	1	10	5	10	5	8	4	10
327	10	5	10	5	10	5	10	5	10	5	10	5	10	5	10	5	10	5	10	5	10	5	10	5	10	5	10	5	10	5	10	5	10	5	10	5	10	5	8	1	8	1	10	5	10	5	8	4	10
328	10	5	10	5	10	5	10	5	10	5	10	5	10	5	10	5	10	5	10	5	10	5	10	5	10	5	10	5	10	5	10	5	10	5	10	5	10	5	8	1	8	1	10	5	10	5	8	4	10
329	10	5	10	5	10	5	10	5	10	5	10	5	10	5	10	5	10	5	10	5	10	5	10	5	10	5	10	5	10	5	10	5	10	5	10	5	10	5	8	1	8	1	10	5	10	5	8	4	10
330	10	10	10	10	10	10	10	10	10	10	10	10	10	10	10	10	10	10	10	10	10	10	10	10	10	10	10	10	10	10	10	10	10	10	10	10	10	10	8	6	8	6	10	10	10	10	8	9	10
331	10	10	10	10	10	10	10	10	10	10	10	10	10	10	10	10	10	10	10	10	10	10	10	10	10	10	10	10	10	10	10	10	10	10	10	10	10	10	8	6	8	6	10	10	10	10	8	9	10
332	10	10	10	10	10	10	10	10	10	10	10	10	10	10	10	10	10	10	10	10	10	10	10	10	10	10	10	10	10	10	10	10	10	10	10	10	10	10	8	6	8	6	10	10	10	10	8	9	10
333	10	9	10	9	10	9	10	9	10	9	10	9	10	9	10	9	10	9	10	9	10	9	10	9	10	9	10	9	10	9	10	9	10	9	10	9	10	9	8	6	8	6	10	9	10	9	8	9	10
334	8	9	8	9	8	9	8	9	8	9	8	9	8	9	8	9	8	9	8	9	8	9	8	9	8	9	8	9	8	9	8	9	8	9	8	9	8	9	8	6	8	6	8	9	8	9	8	9	8
335	9	9	9	9	9	9	9	9	9	9	9	9	9	9	9	9	9	9	9	9	9	9	9	9	9	9	9	9	9	9	9	9	9	9	9	9	9	9	9	6	9	6	9	9	9	9	9	9	9
336	9	9	9	9	9	9	9	9	9	9	9	9	9	9	9	9	9	9	9	9	9	9	9	9	9	9	9	9	9	9	9	9	9	9	9	9	9	9	9	6	9	6	9	9	9	9	9	9	9
337	9	11	9	11	9	11	9	11	9	11	9	11	9	11	9	11	9	11	9	11	9	11	9	11	9	11	9	11	9	11	9	11	9	11	9	11	9	11	9	8	9	8	9	11	9	11	9	11	9
338	9	12	9	12	9	12	9	12	9	12	9	12	9	12	9	12	9	12	9	12	9	12	9	12	9	12	9	12	9	12	9	12	9	12	9	12	9	12	9	9	9	9	9	12	9	12	9	12	9
339	9	12	9	12	9	12	9	12	9	12	9	12	9	12	9	12	9	12	9	12	9	12	9	12	9	12	9	12	9	12	9	12	9	12	9	12	9	12	9	9	9	9	9	12	9	12	9	12	9
340	9	9	9	9	9	9	9	9	9	9	9	9	9	9	9	9	9	9	9	9	9	9	9	9	9	9	9	9	9	9	9	9	9	9	9	9	9	9	9	9	9	9	9	9	9	9	9	9	9
341	9	9	9	9	9	9	9	9	9	9	9	9	9	9	9	9	9	9	9	9	9	9	9	9	9	9	9	9	9	9	9	9	9	9	9	9	9	9	9	9	9	9	9	9	9	9	9	9	9
342	9	9	9	9	9	9	9	9	9	9	9	9	9	9	9	9	9	9	9	9	9	9	9	9	9	9	9	9	9	9	9	9	9	9	9	9	9	9	9	9	9	9	9	9	9	9	9	9	9
343	9	9	9	9	9	9	9	9	9	9	9	9	9	9	9	9	9	9	9	9	9	9	9	9	9	9	9	9	9	9	9	9	9	9	9	9	9	9	9	9	9	9	9	9	9	9	9	9	9
344	9	9	9	9	9	9	9	9	9	9	9	9	9	9	9	9	9	9	9	9	9	9	9	9	9	9	9	9	9	9	9	9	9	9	9	9	9	9	9	9	9	9	9	9	9	9	9	9	9
345	9	9	9	9	9	9	9	9	9	9	9	9	9	9	9	9	9	9	9	9	9	9	9	9	9	9	9	9	9	9	9	9	9	9	9	9	9	9	9	9	9	9	9	9	9	9	9	9	9
346	9	9	9	9	9	9	9	9	9	9	9	9	9	9	9	9	9	9	9	9	9	9	9	9	9	9	9	9	9	9	9	9	9	9	9	9	9	9	9	9	9	9	9	9	9	9	9	9	9
347	8	9	8	9	8	9	8	9	8	9	8	9	8	9	8	9	8	9	8	9	8	9	8	9	8	9	8	9	8	9	8	9	8	9	8	9	8	9	8	9	8	9	8	9	8	9	8	9	8
348	8	9	8	9	8	9	8	9	8	9	8	9	8	9	8	9	8	9	8	9	8	9	8	9	8	9	8	9	8	9	8	9	8	9	8	9	8	9	8	9	8	9	8	9	8	9	8	9	8
349	8	9	8	9	8	9	8	9	8	9	8	9	8	9	8	9	8	9	8	9	8	9	8	9	8	9	8	9	8	9	8	9	8	9	8	9	8	9	8	9	8	9	8	9	8	9	8	9	8
350	8	9	8	9	8	9	8	9	8	9	8	9	8	9	8	9	8	9	8	9	8	9	8	9	8	9	8	9	8	9	8	9	8	9	8	9	8	9	8	9	8	9	8	9	8	9	8	9	8
351	1	9	1	9	1	9	1	9	1	9	1	9	1	9	1	9	1	9	1	9	1	9	1	9	1	9	1	9	1	9	1	9	1	9	1	9	1	9	1	9	1	9	1	9	1	9	1	9	1
352	1	9	1	9	1	9	1	9	1	9	1	9	1	9	1	9	1	9	1	9	1	9	1	9	1	9	1	9	1	9	1	9	1	9	1	9	1	9	1	9	1	9	1	9	1	9	1	9	1
353	1	9	1	9	1	9	1	9	1	9	1	9	1	9	1	9	1	9	1	9	1	9	1	9	1	9	1	9	1	9	1	9	1	9	1	9	1	9	1	9	1	9	1	9	1	9	1	9	1
354	1	9	1	9	1	9	1	9	1	9	1	9	1	9	1	9	1	9	1	9	1	9	1	9	1	9	1	9	1	9	1	9	1	9	1	9	1	9	1	9	1	9	1	9	1	9	1	9	1
355	1	9	1	9	1	9	1	9	1	9	1	9	1	9	1	9	1	9	1	9	1	9	1	9	1	9	1	9	1	9	1	12	1	9	1	9	1	9	1	9	1	9	1	9	1	9	1	9	1
356	1	8	1	8	1	8	1	8	1	8	1	8	1	8	1	8	1	8	1	8	1	8	1	8	1	8	1	8	1	8	1	11	1	8	1	8	1	8	1	8	1	8	1	8	1	8	1	8	1
357	1	8	1	8	1	8	1	8	1	8	1	8	1	8	1	8	1	8	1	8	1	8	1	8	1	8	1	8	1	8	1	12	1	8	1	8	1	8	1	8	1	8	1	8	1	8	1	8	1
358	1	8	1	8	1	8	1	8	1	8	1	8	1	8	1	8	1	8	1	8	1	8	1	8	1	8	1	8	1	8	1	13	1	8	1	8	1	8	1	8	1	8	1	8	1	8	1	8	1
359	1	12	1	12	1	12	1	12	1	12	1	12	1	12	1	12	1	8	1	12	1	12	1	12	1	12	1	12	1	12	1	21	1	12	1	12	1	12	1	12	1	12	1	12	1	12	1	12	1
360	1	12	1	12	1	12	1	12	1	12	1	12	1	12	1	12	1	8	1	12	1	12	1	12	1	12	1	12	1	12	1	21	1	12	1	12	1	12	1	12	1	12	1	12	1	12	1	12	1
361	1	7	1	7	1	7	1	7	1	7	1	7	1	7	1	7	1	3	1	7	1	7	1	7	1	7	1	7	1	7	1	16	1	7	1	7	1	7	1	7	1	7	1	7	1	7	1	7	1
362	1	8	1	8	1	8	1	8	1	8	1	8	1	8	1	8	1	3	1	8	1	8	1	8	1	8	1	8	1	8	1	16	1	8	1	8	1	8	1	8	1	8	1	8	1	8	1	8	1
363	1	8	1	8	1	8	1	8	1	8	1	8	1	8	1	8	1	3	1	8	1	8	1	8	1	8	1	8	1	8	1	16	1	8	1	8	1	8	1	8	1	8	1	8	1	8	1	8	1
364	1	8	1	8	1	8	1	8	1	8	1	8	1	8	1	8	1	3	1	8	1	8	1	8	1	8	1	8	1	8	1	16	1	8	1	8	1	8	1	8	1	8	1	8	1	8	1	8	1
365	1	8	1	8	1	8	1	8	1	8	1	8	1	8	1	8	1	3	1	8	1	8	1	8	1	8	1	8	1	8	1	16	1	8	1	8	1	8	1	8	1	8	1	8	1	8	1	8	1
366	0	8	0	8	0	8	0	8	0	8	0	8	0	8	0	8	0	3	0	8	0	8	0	8	0	8	0	8	0	8	0	16	0	8	0	8	0	8	0	8	0	8	0	8	0	8	0	8	0
367	0	6	0	6	0	6	0	6	0	6	0	6	0	6	0	6	0	1	0	6	0	6	0	6	0	6	0	6	0	6	0	14	0	6	0	6	0	6	0	6	0	6	0	6	0	6	0	6	0
368	0	5	0	5	0	5	0	5	0	5	0	5	0	5	0	5	0	0	0	5	0	5	0	5	0	5	0	5	0	5	0	13	0	5	0	5	0	5	0	5	0	5	0	5	0	5	0	5	0
369	0	5	0	5	0	5	0	5	0	5	0	5	0	5	0	5	0	0	0	5	0	5	0	5	0	5	0	5	0	5	0	13	0	5	0	5	0	5	0	5	0	5	0	5	0	5	0	5	0
370	0	5	0	5	0	5	0	5	0	5	0	5	0	5	0	5	0	0	0	5	0	5	0	5	0	5	0	5	0	5	0	13	0	5	0	5	0	5	0	5	0	5	0	5	0	5	0	5	0
371	0	5	0	5	0	5	0	5	0	5	0	5	0	5	0	5	0	0	0	5	0	5	0	5	0	5	0	5	0	5	0	13	0	5	0	5	0	5	0	5	0	5	0	5	0	5	0	5	0
372	0	5	0	5	0	5	0	5	0	5	0	5	0	5	0	5	0	0	0	5	0	5	0	5	0	5	0	5	0	5	0	13	0	5	0	5	0	5	0	5	0	5	0	5	0	5	0	5	0
373	0	5	0	5	0	5	0	5	0	5	0	5	0	5	0	5	0	0	0	5	0	5	0	5	0	5	0	5	0	5	0	13	0	5	0	5	0	5	0	5	0	5	0	5	0	5	0	5	0
374	0	5	0	5	0	5	0	5	0	5	0	5	0	5	0	5	0	0	0	5	0	5	0	5	0	5	0	5	0	5	0	13	0	5	0	5	0	5	0	5	0	5	0	5	0	5	0	5	0
375	0	5	0	5	0	5	0	5	0	5	0	5	0	5	0	5	0	0	0	5	0	5	0	5	0	5	0	5	0	5	0	16	0	5	0	5	0	5	0	5	0	5	0	5	0	5	0	5	0
376	0	5	0	5	0	5	0	5	0	5	0	5	0	5	0	5	0	0	0	5	0	5	0	5	0	5	0	5	0	5	0	16	0	5	0	5	0	5	0	5	0	5	0	5	0	5	0	5	0
377	0	5	0	5	0	5	0	5	0	5	0	5	0	5	0	5	0	0	0	5	0	5	0	5	0	5	0	5	0	5	0	16	0	5	0	5	0	5	0	5	0	5	0	5	0	5	0	5	0
378	0	5	0	5	0	5	0	5	0	5	0	5	0	5	0	5	0	0	0	5	0	5	0	5	0	5	0	5	0	5	0	16	0	5	0	5	0	5	0	5	0	5	0	5	0	5	0	5	0
379	1	5	1	5	0	5	1	5	0	5	1	5	1	5	1	5	1	0	1	5	1	5	1	5	1	5	1	5	1	5	1	16	1	5	1	5	1	5	1	5	1	5	1	5	1	5	1	5	1
380	5	5	5	5	0	5	5	5	0	5	5	5	5	5	5	5	5	0	5	5	5	5	5	5	5	5	5	5	5	5	5	16	5	5	5	5	5	5	5	5	5	5	5	5	5	5	5	5	5
381	19	5	19	5	0	5	19	5	0	5	19	5	19	5	19	5	19	0	19	5	19	5	19	5	19	5	19	5	19	5	19	16	19	5	19	5	19	5	19	5	19	5	19	5	19	5	19	5	19
382	19	5	19	5	0	5	19	5	0	5	19	5	19	5	19	5	19	0	19	5	19	5	19	5	19	5	19	5	19	5	19	16	19	5	19	5	19	5	19	5	19	5	19	5	19	5	19	5	19
383	19	5	19	5	0	5	19	5	0	5	19	5	19	5	19	5	19	0	19	5	19	5	19	5	19	5	19	5	19	5	19	16	19	5	19	5	19	5	19	5	19	5	19	5	19	5	19	5	19
384	19	5	19	5	0	5	19	5	0	5	19	5	19	5	19	5	19	0	19	5	19	5	19	5	19	5	19	5	19	5	19	16	19	5	19	5	19	5	19	5	19	5	19	5	19	5	19	5	19
385	19	5	19	5	0	5	19	5	0	5	19	5	19	5	19	5	19	0	19	5	19	5	19	5	19	5	19	5	19	5	19	16	19	5	19	5	19	5	19	5	19	5	19	5	19	5	19	5	19
386	19	5	19	5	0	5	19	5	0	5	19	5	19	5	19	5	19	0	19	5	19	5	19	5	19	5	19	5	19	5	19	16	19	5	19	5	19	5	19	5	19	5	19	5	19	5	19	5	19
387	19	5	19	5	0	5	19	5	0	5	19	5	19	5	19	5	19	0	19	5	19	5	19	5	19	5	19	5	19	5	19	12	19	5	19	5	19	5	19	5	19	5	19	5	19	5	19	5	19
388	19	5	19	5	0	5	19	5	0	5	19	5	19	5	19	5	19	0	19	5	19	5	19	5	19	5	19	5	19	5	19	12	19	5	19	5	19	5	19	5	19	5	19	5	19	5	19	5	19
389	19	5	19	5	0	5	19	5	0	5	19	5	19	5	19	5	19	0	19	5	19	5	19	5	19	5	19	5	19	5	19	12	19	5	19	5	19	5	19	5	19	5	19	5	19	5	19	5	19
390	19	2	19	2	0	2	19	2	0	2	19	2	19	2	19	2	19	0	19	2	19	2	19	2	19	2	19	2	19	2	19	4	19	2	19	2	19	2	19	2	19	2	19	2	19	2	19	2	19
391	19	1	19	1	0	1	19	1	0	1	19	1	19	1	19	1	19	0	19	1	19	1	19	1	19	1	19	1	19	1	19	3	19	1	19	1	19	1	19	1	19	1	19	1	19	1	19	1	19
392	19	1	19	1	0	1	19	1	0	1	19	1	19	1	19	1	19	0	19	1	19	1	19	1	19	1	19	1	19	1	19	3	19	1	19	1	19	1	19	1	19	1	19	1	19	1	19	1	19
393	19	1	19	1	0	1	19	1	0	1	19	1	19	1	19	1	19	0	19	1	19	1	19	1	19	1	19	1	19	1	19	3	19	1	19	1	19	1	19	1	19	1	19	1	19	1	19	1	19
394	19	0	19	0	0	0	19	0	0	0	19	0	19	0	19	0	19	0	19	0	19	0	19	0	19	0	19	0	19	0	19	3	19	0	19	0	19	0	19	0	19	0	19	0	19	0	19	0	19
395	19	0	19	0	0	0	19	0	0	0	19	0	19	0	19	0	19	0	19	0	19	0	19	0	19	0	19	0	19	0	19	3	19	0	19	0	19	0	19	0	19	0	19	0	19	0	19	0	19
396	19	0	19	0	0	0	19	0	0	0	19	0	19	0	19	0	19	1	19	0	19	0	19	0	19	0	19	0	19	0	19	4	19	0	19	0	19	0	19	0	19	0	19	0	19	0	19	0	19
397	19	1	19	1	0	0	19	1	0	0	19	1	19	1	19	1	19	43	19	1	19	1	19	1	19	1	19	1	19	1	19	46	19	1	19	1	19	1	19	1	19	0	19	1	19	1	19	1	19
398	19	1	19	1	0	0	19	1	0	0	19	1	19	1	19	1	19	43	19	1	19	1	19	1	19	1	19	1	19	1	19	46	19	1	19	1	19	1	19	1	19	0	19	1	19	1	19	1	19
399	19	1	19	1	0	0	19	1	0	0	19	1	19	1	19	1	19	43	19	1	19	1	19	1	19	1	19	1	19	1	19	46	19	1	19	1	19	1	19	1	19	0	19	1	19	1	19	1	19
400	19	1	19	1	0	0	19	1	0	0	19	1	19	1	19	1	19	43	19	1	19	1	19	1	19	1	19	1	19	1	19	46	19	1	19	1	19	1	19	1	19	0	19	1	19	1	19	1	19
401	19	1	19	1	0	0	19	1	0	0	19	1	19	1	19	1	19	43	19	1	19	1	19	1	19	1	19	1	19	1	19	46	19	1	19	1	19	1	19	1	19	0	19	1	19	1	19	1	19
402	19	1	19	1	0	0	19	1	0	0	19	1	19	1	19	1	19	43	19	1	19	1	19	1	19	1	19	1	19	1	19	46	19	1	19	1	19	1	19	1	19	0	19	1	19	1	19	1	19
403	19	1	19	1	0	0	19	1	0	0	19	1	19	1	19	1	19	43	19	1	19	1	19	1	19	1	19	1	19	1	19	46	19	1	19	1	19	1	19	1	19	0	19	1	19	1	19	1	19
404	19	1	19	1	0	0	19	1	0	0	19	1	19	1	19	1	19	43	19	1	19	1	19	1	19	1	19	1	19	1	19	46	19	1	19	1	19	1	19	1	19	0	19	1	19	1	19	1	19
405	19	1	19	1	0	0	19	1	0	0	19	1	19	1	19	1	19	43	19	1	19	1	19	1	19	1	19	1	19	1	19	44	19	1	19	1	19	1	19	1	19	0	19	1	19	1	19	1	19
406	19	1	19	1	0	0	19	1	0	0	19	1	19	1	19	1	19	43	19	1	19	1	19	1	19	1	19	1	19	1	19	43	19	1	19	1	19	1	19	1	19	0	19	1	19	1	19	1	19
407	19	1	19	1	0	0	19	1	0	0	19	1	19	1	19	1	19	43	19	1	19	1	19	1	19	1	19	1	19	1	19	43	19	1	19	1	19	1	19	1	19	0	19	1	19	1	19	1	19
408	19	1	19	1	0	0	19	1	0	0	19	1	19	1	19	1	19	43	19	1	19	1	19	1	19	1	19	1	19	1	19	43	19	1	19	1	19	1	19	1	19	0	19	1	19	1	19	1	19
409	18	1	18	1	0	0	18	1	0	0	18	1	18	1	18	1	18	43	18	1	18	1	18	1	18	1	18	1	18	1	18	43	18	1	18	1	18	1	18	1	18	0	18	1	18	1	18	1	18
410	17	1	17	1	0	0	17	1	0	0	17	1	17	1	17	1	17	43	17	1	17	1	17	1	17	1	17	1	17	1	17	43	17	1	17	1	17	1	17	1	17	0	17	1	17	1	17	1	17
411	16	1	16	1	0	0	16	1	0	0	16	1	16	1	16	1	16	43	16	1	16	1	16	1	16	1	16	1	16	1	16	43	16	1	16	1	16	1	16	1	16	0	16	1	16	1	16	1	16
412	4	1	4	1	0	0	4	1	0	0	4	1	4	1	4	1	1	43	4	1	4	1	4	1	4	1	4	1	4	1	1	43	4	1	4	1	4	1	4	1	4	0	4	1	4	1	4	1	4
413	3	1	3	1	0	0	3	1	0	0	3	1	3	1	3	1	1	43	3	1	3	1	3	1	3	1	3	1	3	1	1	43	3	1	3	1	3	1	3	1	3	0	3	1	3	1	3	1	3
414	3	1	3	1	0	0	3	1	0	0	3	1	3	1	3	1	0	43	3	1	3	1	3	1	3	1	3	1	3	1	0	43	3	1	3	1	3	1	3	1	3	0	3	1	3	1	3	1	3
415	3	1	3	1	0	0	3	1	0	0	3	1	3	1	3	1	0	43	3	1	3	1	3	1	3	1	3	1	3	1	0	43	3	1	3	1	3	1	3	1	3	0	3	1	3	1	3	1	3
416	0	1	0	1	0	0	0	1	0	0	0	1	0	1	0	1	0	43	0	1	0	1	0	1	0	1	0	1	0	1	0	43	0	1	0	1	0	1	0	1	0	0	0	1	0	1	0	1	0
417	0	1	0	1	0	0	0	1	0	0	0	1	0	1	0	1	0	43	0	1	0	1	0	1	0	1	0	1	0	1	0	43	0	1	0	1	0	1	0	1	0	0	0	1	0	1	0	1	0
418	0	1	0	1	0	0	0	1	0	0	0	1	0	1	0	1	0	43	0	1	0	1	0	1	0	1	0	1	0	1	0	43	0	1	0	1	0	1	0	1	0	0	0	1	0	1	0	1	0
419	0	1	0	1	0	0	0	1	0	0	0	1	0	1	0	1	0	43	0	1	0	1	0	1	0	1	0	1	0	1	0	43	0	1	0	1	0	1	0	1	0	0	0	1	0	1	0	1	0
420	0	1	0	1	0	0	0	1	0	0	0	1	0	1	0	1	0	43	0	1	0	1	0	1	0	1	0	1	0	1	0	43	0	1	0	1	0	1	0	1	0	0	0	1	0	1	0	1	0
421	0	1	0	1	0	0	0	1	0	0	0	1	0	1	0	1	0	43	0	1	0	1	0	1	0	1	0	1	0	1	0	43	0	1	0	1	0	1	0	1	0	0	0	1	0	1	0	1	0
422	0	1	0	1	0	0	0	1	0	0	0	1	0	1	0	1	0	43	0	1	0	1	0	1	0	1	0	1	0	1	0	43	0	1	0	1	0	1	0	1	0	0	0	1	0	1	0	1	0
423	0	1	0	1	0	0	0	1	0	0	0	1	0	1	0	1	0	43	0	1	0	1	0	1	0	1	0	1	0	1	0	43	0	1	0	1	0	1	0	1	0	0	0	1	0	1	0	1	0
424	0	1	0	1	0	0	0	1	0	0	0	1	0	1	0	1	0	43	0	1	0	1	0	1	0	1	0	1	0	1	0	43	0	1	0	1	0	1	0	1	0	0	0	1	0	1	0	1	0
425	0	1	0	1	0	0	0	1	0	0	0	1	0	1	0	1	0	43	0	1	0	1	0	1	0	1	0	1	0	1	0	43	0	1	0	1	0	1	0	1	0	0	0	1	0	1	0	1	0
426	0	1	0	1	0	0	0	1	0	0	0	1	0	1	0	1	0	43	0	1	0	1	0	1	0	1	0	1	0	1	0	43	0	1	0	1	0	1	0	1	0	0	0	1	0	1	0	1	0
427	0	0	0	0	0	0	0	0	0	0	0	0	0	0	0	0	0	4	0	0	0	0	0	0	0	0	0	0	0	0	0	4	0	0	0	0	0	0	0	0	0	0	0	0	0	0	0	0	0
428	0	0	0	0	0	0	0	0	0	0	0	0	0	0	0	0	0	4	0	0	0	0	0	0	0	0	0	0	0	0	0	4	0	0	0	0	0	0	0	0	0	0	0	0	0	0	0	0	0
average	34.3785	7.42757	34.3785	7.42757	32.8318	5.88084	35.3937	7.60628	32.9019	7.21729	34.3785	7.42757	34.3785	6.0257	34.3785	7.42757	34.3528	10.0257	74.6087	5.61957	34.3785	7.42757	34.3785	7.42757	34.3785	7.42757	34.4486	6.86682	34.3785	6.79673	34.3528	11.1893	34.4486	6.86682	34.3084	6.37617	34.3785	7.42757	34.2383	6.93458	34.2383	7.00467	34.3785	7.42757	34.3785	7.42757	74.337	4.96196	34.3785
[truncated: 1 more columns]

## Sheet: Supplementary table S3B 
	Supplementary table S3B. Mapping of HP1a reads in all the roo insertions sequenced in this work.
	FBti0019985	FBti0019985	FBti0019985	FBti0019985	roo+7	roo+7	roo+7	roo+7	roo+175	roo+278	roo-19	roo-19	roo-23	roo-44	roo-44	roo-68	roo-68	roo-68	roo-90	roo-90	roo-90	roo-90	roo-90	roo-90	roo-90
Position	Reference genome	RAL-802	RAL-810	IV68	RAL-405	RAL-911	RAL-441	RAL-801	IV145	RAL-502	IV42	IV127	IV40	RAL-195	RAL-383	RAL-75	RAL-716	IV69	RAL-21	RAL-88	RAL-177	RAL-737	RAL-820	RAL-857	IV50
1	2631	2631	2631		0	2631	2631	2631	2631		2631	1460	2631	2631	2631	2631	2631	2631	2631	2631	2631	0	2631		2631
2	2842	2842	2842		0	2842	2842	2842	2842		2842	1550	2842	2842	2842	2842	2842	2842	2842	2842	2842	0	2842		2842
3	3029	3029	3029		0	3029	3029	3029	3029		3029	1643	3029	3029	3029	3029	3029	3029	3029	3029	3029	0	3029		3029
4	3169	3169	3169		0	3169	3169	3169	3169		3169	1773	3169	3169	3169	3169	3169	3169	3169	3169	3169	0	3169		3169
5	3378	3378	3378		0	3378	3378	3378	3378		3378	1967	3378	3378	3378	3378	3378	3378	3378	3378	3378	0	3378		3378
6	3538	3538	3538		0	3538	3538	3538	3538		3538	2111	3538	3538	3538	3538	3538	3538	3538	3538	3538	0	3538		3538
7	3702	3702	3702		0	3702	3702	3702	3702		3702	2261	3702	3702	3702	3702	3702	3702	3702	3702	3702	0	3702		3702
8	3867	3867	3867		0	3867	3867	3867	3867		3867	2415	3867	3867	3867	3867	3867	3867	3867	3867	3867	0	3867		3867
9	4064	4064	4064		0	4064	4064	4064	4064		4064	2600	4064	4064	4064	4064	4064	4064	4064	4064	4064	0	4064		4064
10	4288	4288	4288		0	4288	4288	4288	4288		4288	2818	4288	4288	4288	4288	4288	4288	4288	4288	4288	0	4288		4288
11	4491	4491	4491		0	4491	4491	4491	4491		4491	3010	4491	4491	4491	4491	4491	4491	4491	4491	4491	0	4491		4491
12	4659	4659	4659		0	4659	4659	4659	4659		4659	3168	4659	4659	4659	4659	4659	4659	4659	4659	4659	0	4659		4659
13	4856	4856	4856		0	4856	4856	4856	4856		4856	3363	4856	4856	4856	4856	4856	4856	4856	4856	4856	0	4856		4856
14	5037	5037	5037		0	5037	5037	5037	5037		5037	3539	5037	5037	5037	5037	5037	5037	5037	5037	5037	0	5037		5037
15	5271	5271	5271	2391	0	5271	5271	5271	5271		5271	3770	5271	5271	5271	5271	5271	5271	5271	5271	5271	0	5271		5271
16	5452	5452	5452	2581	0	5452	5452	5452	5452		5452	3942	5452	5452	5452	5452	5452	5452	5452	5452	5452	0	5452		5452
17	5628	5628	5628	2776	0	5628	5628	5628	5628		5628	4107	5628	5628	5628	5628	5628	5628	5628	5628	5628	0	5628		5628
18	5804	5804	5804	2959	0	5804	5804	5804	5804		5804	4272	5804	5804	5804	5804	5804	5804	5804	5804	5804	0	5804		5804
19	5989	5989	5989	3147	0	5989	5989	5989	5989		5989	4443	5989	5989	5989	5989	5989	5989	5989	5989	5989	0	5989		5989
20	6165	6165	6165	3326	0	6165	6165	6165	6165		6165	4616	6165	6165	6165	6165	6165	6165	6165	6165	6165	0	6165		6165
21	6352	6352	6352	3513	0	6352	6352	6352	6352		6352	4815	6352	6352	6352	6352	6352	6352	6352	6352	6352	0	6352		6352
22	6550	6550	6550	3711	0	6550	6550	6550	6550		6550	5014	6550	6550	6550	6550	6550	6550	6550	6550	6550	0	6550		6550
23	6695	6695	6695	3856	146	6695	6695	6695	6695		6695	5161	6695	6695	6695	6695	6695	6695	6695	6695	6695	146	6695		6695
24	6928	6928	6928	4089	2338	6928	6928	6928	6928		6928	5404	6928	6928	6928	6928	6928	6928	6928	6928	6928	2338	6928		6928
25	7071	7071	7071	4232	2483	7071	7071	7071	7071		7071	5548	7071	7071	7071	7071	7071	7071	7071	7071	7071	2483	7071		7071
26	7231	7231	7231	4392	2647	7231	7231	7231	7231		7231	5708	7231	7231	7231	7231	7231	7231	7231	7231	7231	2647	7231		7231
27	7374	7374	7374	4535	2791	7374	7374	7374	7374		7374	5851	7374	7374	7374	7374	7374	7374	7374	7374	7374	2791	7374		7374
28	7564	7564	7564	4725	2983	7564	7564	7564	7564		7564	6041	7564	7564	7564	7564	7564	7564	7564	7564	7564	2983	7564		7564
29	7787	7787	7787	4948	3263	7787	7787	7787	7787		7787	6264	7787	7787	7787	7787	7787	7787	7787	7787	7787	3263	7787		7787
30	7985	7985	7985	5146	3461	7985	7985	7985	7985		7985	6462	7985	7985	7985	7985	7985	7985	7985	7985	7985	3461	7985		7985
31	8002	8002	8002	5369	3684	8002	8002	8002	8002		8002	6685	8002	8002	8002	8002	8002	8002	8002	8002	8002	3684	8002		8002
32	7953	7953	7953	5565	3880	7953	7953	7953	7953		7953	6881	7953	7953	7953	7953	7953	7953	7953	7953	7953	3880	7953		7953
33	7953	7953	7953	5758	4073	7953	7953	7953	7953		7953	7074	7953	7953	7953	7953	7953	7953	7953	7953	7953	4073	7953		7953
34	7874	7874	7874	5922	4237	7874	7874	7874	7874		7874	7238	7874	7874	7874	7874	7874	7874	7874	7874	7874	4237	7874		7874
35	7821	7821	7821	6095	4410	7821	7821	7821	7821		7821	7411	7821	7821	7821	7821	7821	7821	7821	7821	7821	4410	7821		7821
36	7804	7804	7804	6256	4571	7804	7804	7804	7804		7804	7410	7804	7804	7804	7804	7804	7804	7804	7804	7804	4571	7804		7804
37	7786	7786	7786	6413	4728	7786	7786	7786	7786		7786	7404	7786	7786	7786	7786	7786	7786	7786	7786	7786	4728	7786		7786
38	7782	7782	7782	6620	4935	7782	7782	7782	7782		7782	7521	7782	7782	7782	7782	7782	7782	7782	7782	7782	4935	7782		7782
39	7755	7755	7755	6784	5099	7755	7755	7755	7755		7755	7599	7755	7755	7755	7755	7755	7755	7755	7755	7755	5099	7755		7755
40	7811	7811	7811	6977	5292	7811	7811	7811	7811		7811	7665	7811	7811	7811	7811	7811	7811	7811	7811	7811	5292	7811		7811
41	7773	7773	7773	7123	5438	7773	7773	7773	7773		7773	7632	7773	7773	7773	7773	7773	7773	7773	7773	7773	5438	7773		7773
42	7847	7847	7847	7325	5640	7847	7847	7847	7847		7847	7713	7847	7847	7847	7847	7847	7847	7847	7847	7847	5640	7847		7847
43	7845	7845	7845	7482	5797	7845	7845	7845	7845		7845	7718	7845	7845	7845	7845	7845	7845	7845	7845	7845	5797	7845		7845
44	7847	7847	7847	7669	5984	7847	7847	7847	7847		7847	7732	7847	7847	7847	7847	7847	7847	7847	7847	7847	5984	7847		7847
45	7851	7851	7851	7695	6170	7851	7851	7851	7851		7851	7750	7851	7851	7851	7851	7851	7851	7851	7851	7851	6170	7851		7851
46	7794	7794	7794	7657	6355	7794	7794	7794	7794		7794	7696	7794	7794	7794	7794	7794	7794	7794	7794	7794	6355	7794		7794
47	7795	7795	7795	7685	6579	7795	7795	7795	7795		7795	7708	7795	7795	7795	7795	7795	7794	7795	7795	7795	6579	7795		7795
48	7846	7846	7846	7762	6810	7846	7846	7846	7846		7846	7764	7846	7846	7846	7846	7846	7845	7846	7846	7846	6810	7846		7846
49	7797	7797	7797	7732	6974	7797	7797	7797	7797		7797	7722	7797	7797	7797	7797	7797	7795	7797	7797	7797	6974	7797		7797
50	7814	7814	7814	7759	7146	7814	7814	7814	7814		7814	7744	7814	7814	7814	7814	7814	7812	7814	7814	7814	7146	7814		7814
51	7782	7782	7782	7740	7313	7782	7782	7782	7782		7782	7715	7782	7782	7782	7782	7782	7780	7782	7782	7782	7313	7782		7782
52	7791	7791	7791	7756	7496	7791	7791	7791	7791		7791	7735	7791	7791	7791	7791	7791	7789	7791	7791	7791	7496	7791		7791
53	7785	7785	7785	7753	7655	7785	7785	7785	7785		7785	7739	7785	7785	7785	7785	7785	7783	7785	7785	7785	7655	7785		7785
54	7785	7785	7785	7758	7668	7785	7785	7785	7785		7785	7743	7785	7785	7785	7785	7785	7783	7785	7785	7785	7668	7785		7785
55	7832	7832	7832	7808	7736	7832	7832	7832	7832		7832	7800	7832	7832	7832	7832	7832	7829	7832	7832	7832	7736	7832		7832
56	7830	7830	7830	7812	7749	7830	7830	7830	7830		7830	7805	7830	7830	7830	7830	7830	7826	7830	7830	7830	7749	7830		7830
57	7855	7855	7855	7847	7795	7855	7855	7855	7855		7855	7841	7855	7855	7855	7855	7855	7841	7855	7855	7855	7795	7855		7855
58	7881	7881	7881	7878	7840	7881	7881	7881	7881		7881	7873	7881	7881	7881	7881	7881	7856	7881	7881	7881	7840	7881		7881
59	7902	7902	7902	7899	7869	7902	7902	7902	7902		7902	7894	7902	7902	7902	7902	7902	7866	7902	7902	7902	7869	7902		7902
60	7848	7848	7848	7845	7821	7848	7848	7848	7848		7848	7841	7848	7848	7848	7848	7848	7803	7848	7848	7848	7821	7848		7848
61	7923	7923	7923	7921	7903	7923	7923	7923	7923		7923	7917	7923	7923	7923	7923	7923	7864	7923	7923	7923	7903	7923		7923
62	8003	8003	8003	8002	7988	8003	8003	8003	8003		8003	7998	8003	8003	8003	8003	8003	7926	8003	8003	8003	7988	8003		8003
63	8045	8045	8045	8045	8036	8045	8045	8045	8045		8045	8041	8045	8045	8045	8045	8045	7948	8045	8045	8045	8036	8045		8045
64	8107	8107	8107	8107	8099	8107	8107	8107	8107		8107	8103	8107	8107	8107	8107	8107	8002	8107	8107	8107	8099	8107		8107
65	8059	8059	8059	8059	8055	8059	8059	8059	8059		8059	8056	8059	8059	8059	8059	8059	7939	8059	8059	8059	8055	8059		8059
66	8095	8095	8095	8095	8091	8095	8095	8095	8095		8095	8092	8095	8095	8095	8095	8095	7971	8095	8095	8095	8091	8095		8095
67	8037	8037	8037	8037	8034	8037	8037	8037	8037		8037	8035	8037	8037	8037	8037	8037	7907	8037	8037	8037	8034	8037		8037
68	8088	8088	8088	8088	8086	8088	8088	8088	8088		8088	8086	8088	8088	8088	8088	8088	7954	8088	8088	8088	8086	8088		8088
69	8036	8036	8036	8036	8034	8036	8036	8036	8036		8036	8034	8036	8036	8036	8036	8036	7900	8036	8036	8036	8034	8036		8036
70	8019	8019	8019	8019	8019	8019	8019	8019	8019		8019	8019	8019	8019	8019	8019	8019	7880	8019	8019	8019	8019	8019		8019
71	8071	8071	8071	8071	8071	8071	8071	8071	8071		8071	8071	8071	8071	8071	8071	8071	7928	8071	8071	8071	8071	8071		8071
72	8137	8137	8137	8137	8137	8137	8137	8137	8137		8137	8137	8137	8137	8137	8137	8137	7980	8137	8137	8137	8137	8137		8137
73	8165	8165	8165	8165	8165	8165	8165	8165	8165		8165	8165	8165	8165	8165	8165	8165	8004	8165	8165	8165	8165	8165		8165
74	8152	8152	8152	8152	8152	8152	8152	8152	8152		8152	8152	8152	8152	8152	8152	8152	7985	8152	8152	8152	8152	8152		8152
75	8203	8203	8203	8203	8203	8203	8203	8203	8203		8203	8203	8203	8203	8203	8203	8203	8031	8203	8203	8203	8203	8203		8203
76	8178	8178	8178	8178	8178	8178	8178	8178	8178		8178	8178	8178	8178	8178	8178	8178	8002	8178	8178	8178	8178	8178		8178
77	8262	8262	8262	8262	8262	8262	8262	8262	8262		8262	8262	8262	8262	8262	8262	8262	8073	8262	8262	8262	8262	8262		8262
78	8209	8209	8209	8209	8209	8209	8209	8209	8209		8209	8209	8209	8209	8209	8209	8209	7922	8209	8209	8209	8209	8209		8209
79	8200	8200	8200	8200	8200	8200	8200	8200	8200		8200	8200	8200	8200	8200	8200	8200	7832	8200	8200	8200	8200	8200		8200
80	8232	8232	8232	8232	8232	8232	8232	8232	8232		8232	8232	8232	8232	8232	8232	8232	7849	8232	8232	8232	8232	8232		8232
81	8231	8231	8231	8231	8231	8231	8231	8231	8231		8231	8231	8231	8231	8231	8231	8231	7843	8231	8231	8231	8231	8231		8231
82	8299	8299	8299	8299	8299	8299	8299	8299	8299		8299	8299	8299	8299	8299	8299	8299	7894	8299	8299	8299	8299	8299		8299
83	8240	8240	8240	8240	8240	8240	8240	8240	8240		8240	8240	8240	8240	8240	8240	8240	7829	8240	8240	8240	8240	8240		8240
84	8286	8286	8286	8286	8286	8286	8286	8286	8286		8286	8286	8286	8286	8286	8286	8286	7864	8286	8286	8286	8286	8286		8286
85	8249	8249	8249	8249	8249	8249	8249	8249	8249		8249	8249	8249	8249	8249	8249	8249	7823	8249	8249	8249	8249	8249		8249
86	8235	8235	8235	8235	8235	8235	8235	8235	8235		8235	8235	8235	8235	8235	8235	8235	7803	8235	8235	8235	8235	8235		8235
87	8205	8205	8205	8205	8205	8205	8205	8205	8205		8205	8205	8205	8205	8205	8205	8205	7765	8205	8205	8205	8205	8205		8205
88	8169	8169	8169	8169	8169	8169	8169	8169	8169		8169	8169	8169	8169	8169	8169	8169	7720	8169	8169	8169	8169	8169		8169
89	8175	8175	8175	8175	8175	8175	8175	8175	8175		8175	8175	8175	8175	8175	8175	8175	7721	8175	8175	8175	8175	8175		8175
90	8181	8181	8181	8181	8181	8181	8181	8181	8181		8181	8181	8181	8181	8181	8181	8181	7716	8181	8181	8181	8181	8181		8181
91	8184	8184	8184	8184	8184	8184	8184	8184	8184		8184	8184	8184	8184	8184	8184	8184	7706	8184	8184	8184	8184	8184		8184
92	8249	8249	8249	8249	8249	8249	8249	8249	8249		8249	8249	8249	8249	8249	8249	8249	7762	8249	8249	8249	8249	8249		8249
93	8193	8193	8193	8193	8193	8193	8193	8193	8193		8193	8193	8193	8193	8193	8193	8193	7697	8193	8193	8193	8193	8193		8193
94	8227	8227	8227	8227	8227	8227	8227	8227	8227		8227	8227	8227	8227	8227	8227	8227	7725	8227	8227	8227	8227	8227		8227
95	8150	8150	8150	8150	8150	8150	8150	8150	8150		8150	8150	8150	8150	8150	8150	8150	7636	8150	8150	8150	8150	8150		8150
96	8165	8165	8165	8165	8165	8165	8165	8165	8165		8165	8165	8165	8165	8165	8165	8165	7680	8165	8165	8165	8165	8165		8165
97	8114	8114	8114	8114	8114	8114	8114	8114	8114		8114	8114	8114	8114	8114	8114	8114	7601	8114	8114	8114	8114	8114		8114
98	8029	8029	8029	8029	8029	8029	8029	8029	8029		8029	8029	8029	8029	8029	8029	8029	7522	8029	8029	8029	8029	8029		8029
99	8001	8001	8001	8001	8001	8001	8001	8001	8001		8001	8001	8001	8001	8001	8001	8001	7502	8001	8001	8001	8001	8001		8001
100	7975	7975	7975	7975	7975	7975	7975	7975	7975		7975	7975	7975	7975	7975	7975	7975	7475	7975	7975	7975	7975	7975		7975
101	7997	7997	7997	7997	7997	7997	7997	7997	7997		7997	7997	7997	7997	7997	7997	7997	7501	7997	7997	7997	7997	7997		7997
102	7975	7975	7975	7975	7975	7975	7975	7975	7975		7975	7975	7975	7975	7975	7975	7975	7484	7975	7975	7975	7975	7975		7975
103	8032	8032	8032	8032	8032	8032	8032	8032	8032		8032	8032	8032	8032	8032	8032	8032	7548	8032	8032	8032	8032	8032		8032
104	8032	8032	8032	8032	8032	8032	8032	8032	8032		8032	8032	8032	8032	8032	8032	8032	7552	8032	8032	8032	8032	8032		8032
105	8062	8062	8062	8062	8062	8062	8062	8062	8062		8062	8062	8062	8062	8062	8062	8062	7588	8062	8062	8062	8062	8062		8062
106	8117	8117	8117	8117	8117	8117	8117	8117	8117		8117	8117	8117	8117	8117	8117	8117	7647	8117	8117	8117	8117	8117		8117
107	8071	8071	8071	8071	8071	8071	8071	8071	8071		8071	8071	8071	8071	8071	8071	8071	7613	8071	8071	8071	8071	8071		8071
108	8130	8130	8130	8130	8130	8130	8130	8130	8130		8130	8130	8130	8130	8130	8130	8130	7691	8130	8130	8130	8130	8130		8130
109	8083	8083	8083	8083	8083	8083	8083	8083	8083		8083	8083	8083	8083	8083	8083	8083	7661	8083	8083	8083	8083	8083		8083
110	8063	8063	8063	8063	8063	8063	8063	8063	8063		8063	8063	8063	8063	8063	8063	8063	7649	8063	8063	8063	8063	8063		8063
111	8041	8041	8041	8041	8041	8041	8041	8041	8041		8041	8041	8041	8041	8041	8041	8041	7644	8041	8041	8041	8041	8041		8041
112	8014	8014	8014	8014	8014	8014	8014	8014	8014		8014	8014	8014	8014	8014	8014	8014	7635	8014	8014	8014	8014	8014		8014
113	7927	7927	7927	7927	7927	7927	7927	7927	7927		7927	7927	7927	7927	7927	7927	7927	7573	7927	7927	7927	7927	7927		7927
114	7845	7845	7845	7845	7845	7845	7845	7845	7845		7845	7845	7845	7845	7845	7845	7845	7590	7845	7845	7845	7845	7845		7845
115	7891	7891	7891	7891	7891	7891	7891	7891	7891		7891	7891	7891	7891	7891	7891	7891	7731	7891	7891	7891	7891	7891		7891
116	7825	7825	7825	7825	7825	7825	7825	7825	7825		7825	7825	7825	7825	7825	7825	7825	7675	7825	7825	7825	7825	7825		7825
117	7851	7851	7851	7851	7851	7851	7851	7851	7851		7851	7851	7851	7851	7851	7851	7851	7701	7851	7851	7851	7851	7851		7851
118	7796	7796	7796	7796	7796	7796	7796	7796	7796		7796	7796	7796	7796	7796	7796	7796	7662	7796	7796	7796	7796	7796		7796
119	7832	7832	7832	7832	7832	7832	7832	7832	7832		7832	7832	7832	7832	7832	7832	7832	7705	7832	7832	7832	7832	7832		7832
120	7912	7912	7912	7912	7912	7912	7912	7912	7912		7912	7912	7912	7912	7912	7912	7912	7792	7912	7912	7912	7912	7912		7912
121	7910	7910	7910	7910	7910	7910	7910	7910	7910		7910	7910	7910	7910	7910	7910	7910	7797	7910	7910	7910	7910	7910		7910
122	8078	8078	8078	8078	8078	8078	8078	8078	8078		8078	8078	8078	8078	8078	8078	8078	7967	8078	8078	8078	8078	8078		8078
123	8174	8174	8174	8174	8174	8174	8174	8174	8174		8174	8174	8174	8174	8174	8174	8174	8067	8174	8174	8174	8174	8174		8174
124	8179	8179	8179	8179	8179	8179	8179	8179	8179		8179	8179	8179	8179	8179	8179	8179	8079	8179	8179	8179	8179	8179		8179
125	8220	8220	8220	8220	8220	8220	8220	8220	8220		8220	8220	8220	8220	8220	8220	8220	8124	8220	8220	8220	8220	8220		8220
126	8261	8261	8261	8261	8261	8261	8261	8261	8261		8261	8261	8261	8261	8261	8261	8261	8171	8261	8261	8261	8261	8261		8261
127	8237	8237	8237	8237	8237	8237	8237	8237	8237		8237	8237	8237	8237	8237	8237	8237	8154	8237	8237	8237	8237	8237		8237
128	8209	8209	8209	8209	8209	8209	8209	8209	8209		8209	8209	8209	8209	8209	8209	8209	8138	8209	8209	8209	8209	8209		8209
129	8225	8225	8225	8225	8225	8225	8225	8225	8225		8225	8225	8225	8225	8225	8225	8225	8158	8225	8225	8225	8225	8225		8225
130	8274	8274	8274	8274	8274	8274	8274	8274	8274		8274	8274	8274	8274	8274	8274	8274	8217	8274	8274	8274	8274	8274		8274
131	8279	8279	8279	8279	8279	8279	8279	8279	8279		8279	8279	8279	8279	8279	8279	8279	8228	8279	8279	8279	8279	8279		8279
132	8258	8258	8258	8258	8258	8258	8258	8258	8258		8258	8258	8258	8258	8258	8258	8258	8212	8258	8258	8258	8258	8258		8258
133	8277	8277	8277	8277	8277	8277	8277	8277	8277		8277	8277	8277	8277	8277	8277	8277	8231	8277	8277	8277	8277	8277		8277
134	8288	8288	8288	8288	8288	8288	8288	8288	8288		8288	8288	8288	8288	8288	8288	8288	8246	8288	8288	8288	8288	8288		8288
135	8341	8341	8341	8341	8341	8341	8341	8341	8341		8341	8341	8341	8341	8341	8341	8341	8303	8341	8341	8341	8341	8341		8341
136	8442	8442	8442	8442	8442	8442	8442	8442	8442		8442	8442	8442	8442	8442	8442	8442	8407	8442	8442	8442	8442	8442		8442
137	8469	8469	8469	8469	8469	8469	8469	8469	8469		8469	8469	8469	8469	8469	8469	8469	8439	8469	8469	8469	8469	8469		8469
138	8550	8550	8550	8550	8550	8550	8550	8550	8550		8550	8550	8550	8550	8550	8550	8550	8522	8550	8550	8550	8550	8550		8550
139	8511	8511	8511	8511	8511	8511	8511	8511	8511		8511	8511	8511	8511	8511	8511	8511	8483	8511	8511	8511	8511	8511		8511
140	8562	8562	8562	8561	8562	8562	8562	8562	8562		8562	8562	8562	8562	8562	8562	8562	8539	8562	8562	8562	8562	8562		8562
141	8601	8601	8601	8599	8601	8601	8601	8601	8601		8601	8601	8601	8601	8601	8601	8601	8586	8601	8601	8601	8601	8601		8601
142	8567	8567	8567	8564	8567	8567	8567	8567	8567		8567	8567	8567	8567	8567	8567	8567	8557	8567	8567	8567	8567	8567		8567
143	8648	8648	8648	8644	8648	8648	8648	8648	8648		8648	8648	8648	8648	8648	8648	8648	8639	8648	8648	8648	8648	8648		8648
144	8551	8551	8551	8547	8551	8551	8551	8551	8551		8551	8551	8551	8551	8551	8551	8551	8544	8551	8551	8551	8551	8551		8551
145	8568	8568	8568	8563	8568	8568	8568	8568	8568		8568	8568	8568	8568	8568	8568	8568	8563	8568	8568	8568	8568	8568		8568
146	8543	8543	8543	8535	8543	8543	8543	8543	8543		8543	8543	8543	8543	8543	8543	8543	8540	8543	8543	8543	8543	8543		8543
147	8524	8524	8524	8515	8524	8524	8524	8524	8524		8524	8524	8524	8524	8524	8524	8524	8521	8524	8524	8524	8524	8524		8524
148	8505	8505	8505	8490	8505	8505	8505	8505	8505		8505	8505	8505	8505	8505	8505	8505	8502	8505	8505	8505	8505	8505		8505
149	8521	8521	8521	8499	8521	8521	8521	8521	8521		8521	8521	8521	8521	8521	8521	8521	8521	8521	8521	8521	8521	8521		8521
150	8645	8645	8645	8611	8645	8645	8645	8645	8645		8645	8645	8645	8645	8645	8645	8645	8645	8645	8645	8645	8645	8645		8645
151	8640	8640	8640	8596	8640	8640	8640	8640	8640		8640	8640	8640	8640	8640	8640	8640	8640	8640	8640	8640	8640	8640		8640
152	8662	8662	8662	8608	8662	8662	8662	8662	8662		8662	8662	8662	8662	8662	8662	8662	8662	8662	8662	8662	8662	8662		8662
153	8745	8745	8745	8676	8745	8745	8745	8745	8745		8745	8745	8745	8745	8745	8745	8745	8745	8745	8745	8745	8745	8745		8745
154	8810	8810	8810	8707	8810	8810	8810	8810	8810		8810	8810	8810	8810	8809	8810	8810	8810	8810	8810	8810	8810	8810		8810
155	8821	8821	8821	8692	8821	8821	8821	8821	8821		8821	8821	8821	8821	8819	8821	8821	8821	8821	8821	8821	8821	8821		8821
156	8858	8858	8858	8677	8858	8858	8858	8858	8858		8858	8858	8858	8858	8856	8858	8858	8858	8858	8858	8858	8858	8858		8858
157	8914	8914	8914	8697	8914	8914	8914	8914	8914		8914	8914	8914	8914	8912	8914	8914	8914	8914	8914	8914	8914	8914		8914
158	8769	8769	8769	8522	8769	8769	8769	8769	8769		8769	8769	8769	8769	8766	8769	8769	8769	8769	8769	8769	8769	8769		8769
159	8828	8828	8828	8349	8828	8828	8828	8828	8828		8828	8828	8828	8828	8822	8828	8828	8828	8828	8828	8828	8828	8828		8828
160	8888	8888	8888	8208	8888	8888	8888	8888	8888		8888	8888	8888	8888	8878	8888	8888	8888	8888	8888	8888	8888	8888		8888
161	8894	8894	8894	8019	8894	8894	8894	8894	8894		8894	8894	8894	8894	8881	8894	8894	8894	8894	8894	8894	8894	8894		8894
162	8855	8855	8855	7829	8855	8855	8855	8855	8855		8855	8855	8855	8855	8841	8855	8855	8855	8855	8855	8855	8855	8855		8855
163	8880	8880	8880	7712	8880	8880	8878	8880	8880		8880	8880	8880	8880	8862	8880	8880	8880	8880	8880	8880	8880	8880		8880
164	8928	8928	8928	7563	8928	8928	8925	8928	8928		8928	8928	8928	8928	8909	8928	8928	8928	8928	8928	8928	8928	8928		8928
165	9080	9080	9080	7434	9080	9080	9075	9080	9080		9080	9080	9080	9080	9056	9080	9080	9080	9080	9080	9080	9080	9080		9080
166	8985	8985	8985	7199	8985	8985	8976	8985	8985		8985	8985	8985	8985	8956	8985	8985	8985	8985	8985	8985	8985	8985		8985
167	9131	9131	9131	7062	9131	9131	9121	9131	9131		9131	9131	9131	9131	9095	9131	9131	9131	9131	9131	9131	9131	9131		9131
168	9125	9125	9125	6865	9125	9125	9107	9125	9125		9125	9125	9125	9125	9079	9125	9125	9125	9125	9125	9125	9125	9125		9125
169	9237	9237	9237	6720	9237	9237	9214	9237	9237		9237	9237	9237	9237	9165	9237	9237	9237	9237	9237	9237	9237	9237		9237
170	9226	9226	9226	6504	9226	9226	9195	9226	9226		9226	9226	9226	9226	9140	9226	9226	9226	9226	9226	9226	9226	9226		9226
171	9267	9267	9267	6337	9267	9267	9221	9267	9267		9267	9267	9267	9267	9166	9267	9267	9267	9267	9267	9267	9267	9267		9267
172	9221	9221	9221	6085	9221	9221	9161	9221	9221		9221	9221	9221	9221	9097	9221	9221	9221	9221	9221	9221	9221	9221		9221
173	9261	9261	9261	5889	9261	9261	9164	9261	9261		9261	9261	9261	9261	9119	9261	9261	9261	9261	9261	9261	9261	9261		9261
174	9228	9228	9226	5707	9228	9228	9093	9228	9228		9228	9228	9228	9228	9073	9228	9228	9228	9228	9228	9228	9228	9228		9228
175	9280	9280	9278	5505	9280	9280	9089	9280	9280		9280	9280	9280	9280	9103	9280	9280	9280	9280	9280	9280	9280	9280		9280
176	9262	9262	9255	5316	9262	9262	9038	9262	9262		9262	9262	9262	9262	9080	9262	9262	9262	9262	9262	9262	9262	9262		9262
177	9218	9218	9207	5081	9218	9218	8954	9218	9218		9218	9218	9218	9218	9026	9218	9218	9218	9218	9218	9218	9218	9218		9218
178	9187	9187	9172	4894	9187	9187	8880	9187	9187		9187	9187	9187	9187	8984	9187	9187	9187	9187	9187	9187	9187	9187		9187
179	9172	9172	9150	4667	9172	9172	8823	9172	9172		9172	9172	9172	9172	8953	9172	9172	9172	9172	9172	9172	9172	9172		9172
180	9091	9091	9068	4454	9091	9091	8710	9091	9091		9091	9091	9091	9091	8867	9091	9091	9091	9091	9091	9091	9091	9091		9091
181	9137	9137	9111	4243	9137	9137	8564	9137	9137		9137	9137	9137	9137	8899	9137	9137	9137	9137	9137	9137	9137	9137		9137
182	9118	9118	9086	4037	9118	9118	8440	9118	9118		9118	9118	9118	9118	8875	9118	9118	9118	9118	9118	9118	9118	9118		9118
183	9172	9172	9131	3820	9172	9172	8324	9172	9172		9172	9172	9172	9172	8915	9172	9172	9172	9172	9172	9172	9172	9172		9172
184	9206	9206	9160	3641	9206	9206	8264	9206	9206		9206	9206	9206	9206	8942	9206	9206	9206	9206	9206	9206	9206	9206		9206
185	9223	9223	9175	3444	9223	9223	8171	9223	9223		9223	9223	9223	9223	8884	9223	9223	9223	9223	9223	9223	9223	9223		9223
186	9183	9183	9134	3177	9183	9183	7984	9183	9183		9183	9183	9183	9183	8714	9183	9183	9183	9183	9183	9183	9183	9183		9183
187	9165	9165	9113	2815	9165	9165	7839	9165	9165		9165	9165	9165	9165	8685	9165	9165	9165	9165	9165	9165	9165	9165		9165
188	9091	9091	9029	2554	9091	9091	7657	9091	9091		9091	9091	9091	9091	8598	9091	9091	9091	9091	9091	9091	9091	9091		9091
189	9011	9011	8942	2348	9011	9011	7502	9011	9011		9011	9011	9011	9011	8507	9011	9011	9011	9011	9011	9011	9011	9011		9011
190	8954	8954	8870	2128	8954	8954	7339	8954	8954		8954	8954	8954	8954	8442	8954	8954	8954	8954	8954	8954	8954	8954		8954
191	9024	9024	8933	1957	9024	9024	7264	9024	9024		9024	9024	9024	9024	8493	9024	9024	9024	9024	9024	9024	9024	9024		9024
192	8863	8863	8763	1681	8863	8863	7015	8863	8863		8863	8863	8863	8863	8318	8863	8863	8863	8863	8863	8863	8863	8863		8863
193	8809	8809	8699	284	8809	8809	6840	8809	8809		8809	8809	8809	8809	8245	8809	8809	8809	8809	8809	8809	8809	8809		8809
194	8832	8832	8708	107	8832	8832	6750	8832	8832		8832	8832	8832	8832	8247	8832	8832	8832	8832	8832	8832	8832	8832		8832
195	8814	8814	8687	4	8814	8814	6657	8814	8814		8814	8814	8814	8814	8223	8814	8814	8814	8814	8814	8814	8814	8814		8814
196	8820	8820	8689	0	8820	8820	6579	8820	8820		8820	8820	8820	8820	8226	8820	8820	8820	8820	8820	8820	8820	8820		8820
197	8876	8876	8736	0	8876	8876	6535	8876	8876		8876	8876	8876	8876	8274	8876	8876	8876	8876	8876	8876	8876	8876		8876
198	8901	8901	8758	0	8901	8901	6483	8901	8901		8901	8901	8901	8901	8293	8901	8901	8901	8901	8901	8901	8901	8901		8901
199	8965	8965	8816	202	8965	8965	6457	8965	8965		8965	8965	8965	8965	8330	8965	8965	8965	8965	8965	8965	8965	8965		8965
200	8842	8842	8691	2314	8842	8842	6133	8842	8842		8842	8842	8842	8842	8018	8842	8842	8842	8842	8842	8842	8842	8842		8842
201	8729	8729	8571	2841	8729	8729	5907	8729	8729		8729	8729	8729	8729	7884	8729	8729	8729	8729	8729	8729	8729	8729		8729
202	9016	9016	8843	3390	9016	9016	5896	9016	9016		9016	9016	9016	9016	8058	9016	9016	9016	9016	9016	9016	9016	9016		9016
203	8954	8954	8769	3648	8954	8954	5741	8954	8954		8954	8954	8954	8954	7976	8954	8954	8954	8954	8954	8954	8954	8954		8954
204	8928	8928	8741	3834	8928	8928	5648	8928	8928		8928	8928	8928	8928	8164	8928	8928	8928	8928	8928	8928	8928	8928		8928
205	8911	8911	8638	4064	8911	8911	5402	8911	8911		8911	8911	8911	8911	8193	8911	8911	8911	8911	8911	8911	8911	8911		8911
206	8944	8944	8545	4325	8944	8944	5173	8944	8944		8944	8944	8944	8944	8270	8944	8944	8944	8944	8944	8944	8944	8944		8944
207	8900	8900	8495	4481	8900	8900	4973	8900	8900		8900	8900	8900	8900	8251	8900	8900	8900	8900	8900	8900	8900	8900		8900
208	8899	8899	8487	4676	8899	8899	4778	8899	8899		8899	8899	8899	8899	8275	8899	8899	8899	8899	8899	8899	8899	8899		8899
209	8918	8918	8495	4931	8918	8918	4544	8918	8918		8918	8918	8918	8918	8317	8918	8918	8918	8918	8918	8918	8918	8918		8918
210	9041	9041	8611	5222	9041	9041	3593	9041	9041		9041	9041	9041	9041	8462	9041	9041	9041	9041	9041	9041	9041	9041		9041
211	9048	9048	8610	5489	9048	9048	3358	9048	9048		9048	9048	9048	9048	8505	9048	9048	9048	9048	9048	9048	9048	9048		9048
212	9118	9118	8670	5719	9118	9118	3215	9118	9118		9118	9118	9118	9118	8593	9118	9118	9118	9118	9118	9118	9118	9118		9118
213	9144	9144	8684	5946	9144	9144	3044	9144	9144		9144	9144	9144	9144	8651	9144	9144	9144	9144	9144	9144	9144	9144		9144
214	9187	9187	8721	6129	9187	9187	3230	9187	9187		9187	9187	9187	9187	8704	9187	9187	9187	9187	9187	9187	9187	9187		9187
215	9212	9212	8737	6333	9212	9212	5189	9212	9212		9212	9212	9212	9212	8740	9212	9212	9212	9212	9212	9212	9212	9212		9212
216	9296	9296	8816	6523	9296	9296	5392	9296	9296		9296	9296	9296	9296	8835	9296	9296	9296	9296	9296	9296	9296	9296		9296
217	9246	9246	8757	6769	9246	9246	5638	9246	9246		9246	9246	9246	9246	8815	9246	9246	9246	9246	9246	9246	9246	9246		9246
218	9290	9290	8792	6983	9290	9290	5868	9290	9290		9290	9290	9290	9290	8866	9290	9290	9290	9290	9290	9290	9290	9290		9290
219	9296	9296	8783	7245	9296	9296	6132	9296	9296		9296	9296	9296	9296	8897	9296	9296	9296	9296	9296	9296	9296	9296		9296
220	9322	9322	8801	7436	9322	9322	6326	9322	9322		9322	9322	9322	9322	8944	9322	9322	9322	9322	9322	9322	9322	9322		9322
221	9337	9337	8810	7652	9337	9337	6440	9337	9337		9337	9337	9337	9337	9045	9337	9337	9337	9337	9337	9337	9337	9337		9337
222	9320	9320	8780	7877	9320	9320	6573	9320	9320		9320	9320	9320	9320	9166	9320	9320	9320	9320	9320	9320	9320	9320		9320
223	9291	9291	8741	8051	9291	9291	6651	9291	9291		9291	9291	9291	9291	9145	9291	9291	9291	9291	9291	9291	9291	9291		9291
224	9345	9345	8810	8300	9345	9345	6846	9345	9345		9345	9345	9345	9345	9207	9345	9345	9345	9345	9345	9345	9345	9345		9345
225	9358	9358	8837	8473	9358	9358	6956	9358	9358		9358	9358	9358	9358	9230	9358	9358	9358	9358	9358	9358	9358	9358		9358
226	9393	9393	8880	8672	9393	9393	7097	9393	9393		9393	9393	9393	9393	9273	9393	9393	9393	9393	9393	9393	9393	9393		9393
227	9312	9312	8806	8796	9312	9312	7156	9312	9312		9312	9312	9312	9312	9198	9312	9312	9312	9312	9312	9312	9312	9312		9312
228	9363	9363	8866	9001	9363	9363	7296	9363	9363		9363	9363	9363	9363	9254	9363	9363	9363	9363	9363	9363	9363	9363		9363
229	9381	9381	8897	9250	9381	9381	7452	9381	9381		9381	9381	9381	9381	9285	9381	9381	9381	9381	9381	9381	9381	9381		9381
230	9348	9348	8873	9248	9348	9348	7529	9348	9348		9348	9348	9348	9348	9261	9348	9348	9348	9348	9348	9348	9348	9348		9348
231	9421	9421	8959	9336	9421	9421	7703	9421	9421		9421	9421	9421	9421	9346	9421	9421	9421	9421	9421	9421	9421	9421		9421
232	9490	9490	9037	9419	9490	9490	7893	9490	9490		9490	9490	9490	9490	9421	9490	9490	9490	9490	9490	9490	9490	9490		9490
233	9424	9424	8984	9364	9424	9424	7943	9424	9424		9424	9424	9424	9424	9368	9424	9424	9424	9424	9424	9424	9424	9424		9424
234	9532	9532	9103	9485	9532	9532	8139	9532	9532		9532	9532	9532	9532	9481	9532	9532	9532	9532	9532	9532	9532	9532		9532
235	9518	9518	9097	9477	9518	9518	8237	9518	9518		9518	9518	9518	9518	9470	9518	9518	9518	9518	9518	9518	9518	9518		9518
236	9628	9628	9218	9594	9628	9628	8453	9628	9628		9628	9628	9628	9628	9587	9628	9628	9628	9628	9628	9628	9628	9628		9628
237	9668	9668	9268	9638	9668	9668	8609	9668	9668		9668	9668	9668	9668	9634	9668	9668	9668	9668	9668	9668	9668	9668		9668
238	9542	9542	9148	9519	9542	9542	8704	9542	9542		9542	9542	9542	9542	9515	9542	9542	9542	9542	9542	9542	9542	9542		9542
239	9578	9578	9205	9559	9578	9578	8844	9578	9578		9578	9578	9578	9578	9555	9578	9578	9578	9578	9578	9578	9578	9578		9578
240	9624	9624	9255	9606	9624	9624	8971	9624	9624		9624	9624	9624	9624	9603	9624	9624	9624	9624	9624	9624	9624	9624		9624
241	9592	9592	9317	9580	9592	9592	9062	9592	9592		9592	9592	9592	9592	9576	9592	9592	9592	9592	9592	9592	9592	9592		9592
242	9607	9607	9457	9599	9607	9607	9235	9607	9607		9607	9607	9607	9607	9595	9607	9607	9607	9607	9607	9607	9607	9607		9607
243	9559	9559	9413	9553	9559	9559	9293	9559	9559		9559	9559	9559	9559	9550	9559	9559	9559	9559	9559	9559	9559	9559		9559
244	9455	9455	9317	9453	9455	9455	9300	9455	9455		9455	9455	9455	9455	9450	9455	9455	9455	9455	9455	9455	9455	9455		9455
245	9415	9415	9289	9414	9415	9415	9291	9415	9415	2243	9415	9415	9415	9415	9412	9415	9415	9415	9415	9415	9415	9415	9415	2251	9415
246	9266	9266	9150	9265	9266	9266	9154	9266	9266	2393	9266	9266	9266	9266	9263	9266	9266	9266	9266	9266	9266	9266	9266	2349	9266
247	9085	9085	8983	9085	9085	9085	9002	9085	9085	2544	9085	9085	9085	9085	9084	9085	9085	9085	9085	9085	9085	9085	9085	2569	9085
248	9053	9053	8960	9053	9053	9053	8991	9053	9053	2752	9053	9053	9053	9041	9041	9053	9041	9041	9053	9053	9053	9053	9053	2719	9053
249	8921	8921	8838	8921	8921	8921	8880	8921	8921	2906	8921	8921	8921	8895	8895	8921	8895	8895	8921	8921	8921	8921	8921	2868	8921
250	8995	8995	8920	8995	8995	8995	8963	8995	8995	3186	8995	8995	8995	8944	8944	8995	8944	8944	8995	8995	8995	8995	8995	3076	8995
251	9015	9015	8949	9015	9015	9015	8987	9015	9015	3416	9015	9015	9015	8942	8942	9015	8942	8942	9015	9015	9015	9015	9015	3229	9015
252	8940	8940	8882	8940	8940	8940	8915	8940	8940	3585	8940	8940	8940	8844	8844	8940	8844	8844	8940	8940	8940	8940	8940	3505	8940
253	8892	8892	8840	8892	8892	8892	8871	8892	8892	3853	8892	8892	8892	8782	8782	8892	8782	8782	8892	8892	8892	8892	8892	3735	8892
254	8827	8827	8782	8827	8827	8827	8809	8827	8827	3994	8827	8827	8827	8706	8706	8827	8706	8706	8827	8827	8827	8827	8827	3903	8827
255	8760	8760	8722	8760	8760	8760	8745	8760	8760	4189	8760	8760	8760	8627	8627	8760	8627	8627	8760	8760	8760	8760	8760	4168	8760
256	8669	8669	8635	8669	8669	8669	8656	8669	8669	4311	8669	8669	8669	8522	8522	8669	8522	8522	8669	8669	8669	8669	8669	4307	8669
257	8655	8655	8625	8655	8655	8655	8646	8655	8655	4474	8655	8655	8655	8487	8487	8655	8487	8487	8655	8655	8655	8655	8655	4501	8655
258	8656	8656	8629	8656	8656	8656	8648	8656	8656	4686	8656	8656	8656	8470	8470	8656	8470	8470	8656	8656	8656	8656	8656	4622	8656
259	8672	8672	8647	8672	8672	8672	8665	8672	8672	4882	8672	8672	8672	8470	8470	8672	8470	8470	8672	8672	8672	8672	8672	4782	8672
260	8588	8588	8564	8588	8588	8588	8582	8588	8588	5030	8588	8588	8588	8382	8382	8588	8382	8382	8588	8588	8588	8588	8588	4982	8588
261	8557	8557	8535	8557	8557	8557	8551	8557	8557	5176	8557	8557	8557	8337	8337	8557	8337	8337	8557	8554	8557	8557	8557	5172	8557
262	8582	8582	8565	8582	8582	8582	8580	8582	8582	5418	8582	8582	8582	8335	8335	8582	8335	8335	8582	8574	8577	8582	8582	5320	8582
263	8598	8598	8584	8598	8598	8598	8598	8598	8598	5564	8598	8598	8598	8325	8325	8598	8325	8325	8598	8579	8592	8598	8598	5457	8598
264	8680	8680	8666	8680	8680	8680	8680	8680	8680	5849	8680	8680	8680	8371	8371	8680	8371	8371	8680	8651	8670	8680	8680	5670	8680
265	8737	8737	8724	8737	8737	8737	8737	8737	8737	6142	8737	8737	8737	8395	8395	8737	8395	8395	8737	8698	8722	8737	8737	5790	8737
266	8774	8774	8762	8774	8774	8774	8774	8774	8774	6322	8774	8774	8774	8423	8423	8774	8423	8423	8774	8729	8758	8774	8774	6037	8774
267	8800	8800	8789	8800	8800	8800	8800	8800	8800	6524	8800	8800	8800	8436	8436	8800	8436	8436	8800	8744	8779	8800	8800	6301	8800
268	8704	8704	8697	8704	8704	8704	8704	8704	8704	6682	8704	8704	8704	8335	8335	8704	8335	8335	8704	8626	8677	8704	8704	6464	8704
269	8705	8705	8700	8705	8705	8705	8705	8705	8705	6884	8705	8705	8705	8327	8327	8705	8327	8327	8705	8599	8665	8705	8705	6585	8705
270	8616	8616	8612	8616	8616	8616	8616	8616	8616	7048	8616	8616	8616	8234	8234	8616	8234	8234	8616	8491	8571	8616	8616	6688	8616
271	8566	8566	8566	8566	8566	8566	8566	8566	8566	7205	8566	8566	8566	8178	8178	8566	8178	8178	8566	8414	8511	8566	8566	6820	8566
272	8526	8526	8526	8526	8526	8526	8526	8526	8526	7447	8526	8526	8526	8129	8129	8526	8129	8129	8526	8343	8460	8526	8526	6925	8526
273	8443	8443	8443	8443	8443	8443	8443	8443	8443	7611	8443	8443	8443	8041	8041	8443	8041	8041	8443	8222	8377	8443	8443	7022	8443
274	8463	8463	8463	8463	8463	8463	8463	8463	8463	7822	8463	8463	8463	8044	8044	8463	8044	8044	8463	8186	8378	8463	8463	7022	8463
275	8427	8427	8427	8427	8427	8427	8427	8427	8427	7833	8427	8427	8427	7997	7997	8427	7997	7997	8427	8106	8336	8427	8427	6872	8427
276	8443	8443	8443	8443	8443	8443	8443	8443	8443	7930	8443	8443	8443	7988	7988	8443	7988	7988	8443	8043	8349	8443	8443	6730	8443
277	8431	8431	8431	8431	8431	8431	8431	8431	8431	7957	8431	8431	8431	7962	7962	8431	7962	7962	8431	7986	8310	8431	8431	6610	8431
278	8349	8349	8349	8349	8349	8349	8349	8349	8349	7923	8349	8349	8349	7854	7854	8349	7854	7854	8349	7822	8203	8349	8349	6488	8349
279	8370	8370	8370	8370	8370	8370	8370	8370	8370	8004	8370	8370	8370	7832	7832	8370	7832	7832	8370	7728	8197	8370	8370	6367	8370
280	8437	8437	8437	8437	8437	8437	8437	8437	8437	8101	8437	8437	8437	7883	7883	8437	7883	7883	8437	7691	8227	8437	8437	6164	8437
281	8341	8341	8341	8341	8341	8341	8341	8341	8341	8056	8341	8341	8341	7784	7784	8341	7784	7784	8341	7467	8089	8341	8341	6039	8341
282	8390	8390	8390	8390	8390	8390	8390	8390	8390	8146	8390	8390	8390	7808	7808	8390	7808	7808	8390	7361	8077	8390	8390	5944	8390
283	8373	8373	8373	8373	8373	8373	8373	8373	8373	8147	8373	8373	8373	7781	7781	8373	7781	7781	8373	7266	8035	8373	8373	5721	8373
284	8284	8284	8284	8284	8284	8284	8284	8284	8284	8091	8284	8284	8284	7684	7684	8284	7684	7684	8284	7079	7927	8284	8284	5563	8284
285	8351	8351	8351	8351	8351	8351	8351	8351	8351	8185	8351	8351	8351	7737	7737	8351	7737	7737	8351	7003	7937	8351	8351	5418	8351
286	8271	8271	8271	8271	8271	8271	8271	8271	8271	8135	8271	8271	8271	7655	7655	8271	7655	7655	8271	6827	7832	8271	8271	5187	8271
287	8287	8287	8287	8287	8287	8287	8287	8287	8287	8174	8287	8287	8287	7666	7666	8287	7666	7666	8287	6715	7812	8287	8287	5041	8287
288	8374	8374	8374	8374	8374	8374	8374	8374	8374	8286	8374	8374	8374	7741	7741	8374	7741	7741	8374	6643	7840	8374	8374	4822	8374
289	8229	8229	8229	8229	8229	8229	8229	8229	8229	8173	8229	8229	8229	7584	7584	8229	7584	7584	8229	6406	7669	8229	8229	4641	8229
290	8244	8244	8244	8244	8244	8244	8244	8244	8244	8215	8244	8244	8244	7594	7594	8244	7594	7594	8244	6314	7655	8244	8244	4493	8244
291	8242	8242	8242	8242	8242	8242	8242	8242	8242	8233	8242	8242	8242	7583	7583	8242	7583	7583	8242	6169	7607	8242	8242	4210	8242
292	8242	8242	8242	8242	8242	8242	8242	8242	8242	8234	8242	8242	8242	7579	7579	8242	7579	7579	8242	6112	7593	8242	8242	4055	8242
293	8297	8297	8297	8297	8297	8297	8297	8297	8297	8289	8297	8297	8297	7627	7627	8297	7627	7627	8297	6065	7563	8297	8297	3856	8297
294	8367	8367	8367	8367	8367	8367	8367	8367	8367	8361	8367	8367	8367	7680	7680	8367	7680	7680	8367	6032	7547	8367	8367	3721	8367
295	8367	8367	8367	8367	8367	8367	8367	8367	8367	8363	8367	8367	8367	7667	7667	8367	7667	7667	8367	5922	7520	8367	8367	3595	8367
296	8415	8415	8415	8415	8415	8415	8415	8415	8415	8411	8415	8415	8415	7708	7708	8415	7708	7708	8415	5825	7554	8415	8415	3431	8415
297	8433	8433	8433	8433	8433	8433	8433	8433	8433	8429	8433	8433	8433	7734	7734	8433	7734	7734	8433	5748	7560	8433	8433	3237	8433
298	8473	8473	8473	8473	8473	8473	8473	8473	8473	8472	8473	8473	8473	7789	7789	8473	7789	7789	8473	5650	7568	8473	8473	2873	8473
299	8516	8516	8516	8516	8516	8516	8516	8516	8516	8516	8516	8516	8516	7873	7873	8516	7873	7873	8516	5611	7607	8516	8516	2707	8516
300	8421	8421	8421	8421	8421	8421	8421	8421	8421	8421	8421	8421	8421	7806	7806	8421	7806	7806	8421	5404	7504	8421	8421	2529	8421
301	8304	8304	8304	8304	8304	8304	8304	8304	8304	8304	8304	8304	8304	7719	7719	8304	7719	7719	8304	5191	7378	8304	8304	2376	8304
302	8439	8439	8439	8439	8439	8439	8439	8439	8439	8439	8439	8439	8439	7883	7883	8439	7883	7883	8439	5129	7497	8439	8439	2069	8439
303	8370	8370	8370	8370	8370	8370	8370	8370	8370	8370	8370	8370	8370	7836	7836	8370	7836	7836	8370	4967	7414	8370	8370	199	8370
304	8537	8537	8537	8537	8537	8537	8537	8537	8537	8537	8537	8537	8537	8012	8012	8537	8012	8012	8537	4827	7571	8537	8537	0	8537
305	8539	8539	8539	8539	8539	8539	8539	8539	8539	8539	8539	8539	8539	8029	8029	8539	8029	8029	8539	4643	7566	8539	8539	0	8539
306	8564	8564	8564	8564	8564	8564	8564	8564	8564	8564	8564	8564	8564	8068	8068	8564	8068	8068	8564	4488	7585	8564	8564	0	8564
307	8711	8711	8711	8711	8711	8711	8711	8711	8711	8711	8711	8711	8711	8237	8237	8711	8237	8237	8711	3584	7693	8711	8711	1	8711
308	8749	8749	8749	8749	8749	8749	8749	8749	8749	8749	8749	8749	8749	8294	8294	8749	8294	8294	8749	3599	7711	8749	8749	240	8749
309	8805	8805	8805	8805	8805	8805	8805	8805	8805	8805	8805	8805	8805	8371	8371	8805	8371	8371	8805	3428	7740	8805	8805	482	8805
310	8904	8904	8904	8904	8904	8904	8904	8904	8904	8904	8904	8904	8904	8478	8478	8904	8478	8478	8904	3305	7821	8904	8904	2931	8904
311	8964	8964	8964	8964	8964	8964	8964	8964	8964	8964	8964	8964	8964	8560	8560	8964	8560	8560	8964	3480	7842	8964	8964	3126	8964
312	8840	8840	8840	8840	8840	8840	8840	8840	8840	8840	8840	8840	8840	8485	8485	8840	8485	8485	8840	3652	7756	8840	8840	3327	8840
313	8905	8905	8905	8905	8905	8905	8905	8905	8905	8905	8905	8905	8905	8583	8583	8905	8583	8583	8905	3747	7848	8905	8905	3547	8905
314	9008	9008	9008	9008	9008	9008	9008	9008	9008	9008	9008	9008	9008	8739	8739	9008	8739	8739	9008	5002	7965	9008	9008	3837	9008
315	9030	9030	9030	9030	9030	9030	9030	9030	9030	9030	9030	9030	9030	8822	8822	9030	8822	8822	9030	5206	7999	9030	9030	4039	9030
316	9082	9082	9082	9082	9082	9082	9082	9082	9082	9082	9082	9082	9082	8882	8882	9082	8882	8882	9082	5436	8080	9082	9082	4248	9082
317	9098	9098	9098	9098	9098	9098	9098	9098	9098	9098	9098	9098	9098	8905	8905	9098	8905	8905	9098	5650	8133	9098	9098	4459	9098
318	9110	9110	9110	9110	9110	9110	9110	9110	9110	9110	9110	9110	9110	8932	8932	9110	8932	8932	9110	5786	8188	9110	9110	4657	9110
319	9167	9167	9167	9167	9167	9167	9167	9167	9167	9167	9167	9167	9167	9000	9000	9167	9000	9000	9167	5939	8275	9167	9167	4889	9167
320	9192	9192	9192	9192	9192	9192	9192	9192	9192	9192	9192	9192	9192	9035	9035	9192	9035	9035	9192	6074	8321	9192	9192	5099	9192
321	9121	9121	9121	9121	9121	9121	9121	9121	9121	9121	9121	9121	9121	8983	8983	9121	8983	8983	9121	6164	8315	9121	9121	5247	9121
322	9071	9071	9071	9071	9071	9071	9071	9071	9071	9071	9071	9071	9071	8946	8946	9071	8946	8946	9071	6238	8300	9071	9071	5413	9071
323	9080	9080	9080	9080	9080	9080	9080	9080	9080	9080	9080	9080	9080	8963	8963	9080	8963	8963	9080	6374	8340	9080	9080	5596	9080
324	9009	9009	9009	9009	9009	9009	9009	9009	9009	9009	9009	9009	9009	8918	8918	9009	8918	8918	9009	6484	8339	9009	9009	5804	9009
325	9080	9080	9080	9080	9080	9080	9080	9080	9080	9080	9080	9080	9080	9003	9003	9080	9003	9003	9080	6646	8431	9080	9080	6011	9080
326	9110	9110	9110	9110	9110	9110	9110	9110	9110	9110	9110	9110	9110	9043	9043	9110	9043	9043	9110	6774	8495	9110	9110	6204	9110
327	9120	9120	9120	9120	9120	9120	9120	9120	9120	9120	9120	9120	9120	9069	9069	9120	9069	9069	9120	6929	8558	9120	9120	6424	9120
328	9132	9132	9132	9132	9132	9132	9132	9132	9132	9132	9132	9132	9132	9084	9084	9132	9084	9084	9132	7022	8608	9132	9132	6596	9132
329	9091	9091	9091	9091	9091	9091	9091	9091	9091	9091	9091	9091	9091	9052	9052	9090	9052	9052	9091	7104	8676	9091	9091	6764	9091
330	9112	9112	9112	9112	9112	9112	9112	9112	9111	9112	9112	9112	9112	9080	9080	9109	9080	9080	9112	7241	8803	9112	9112	6989	9112
331	9163	9163	9163	9163	9163	9163	9163	9163	9162	9163	9163	9163	9163	9133	9133	9160	9133	9133	9163	7405	8883	9163	9163	7203	9163
332	9119	9119	9119	9119	9119	9119	9119	9119	9118	9119	9119	9119	9119	9100	9100	9115	9100	9100	9119	7526	8847	9119	9119	7416	9119
333	9130	9130	9130	9130	9130	9130	9130	9130	9129	9130	9130	9130	9130	9114	9114	9125	9114	9114	9130	7621	8871	9130	9130	7574	9130
334	9100	9100	9100	9100	9100	9100	9100	9100	9099	9100	9100	9100	9100	9089	9089	9094	9089	9089	9100	7697	8853	9100	9100	7721	9100
335	9084	9084	9084	9084	9084	9084	9084	9084	9083	9084	9084	9084	9084	9075	9075	9077	9075	9075	9084	7780	8849	9084	9084	7901	9084
336	9061	9061	9061	9061	9061	9061	9061	9061	9060	9061	9061	9061	9061	9051	9051	9052	9051	9051	9061	7861	8835	9061	9061	8054	9061
337	9004	9004	9004	9004	9004	9004	9004	9004	9001	9004	9004	9004	9004	8995	8995	8993	8995	8995	9004	7927	8802	9004	9004	8211	9004
338	8849	8849	8849	8849	8849	8849	8849	8849	8845	8849	8849	8849	8849	8840	8840	8837	8840	8840	8849	7970	8669	8849	8849	8355	8849
339	8845	8845	8845	8845	8845	8845	8845	8845	8839	8845	8845	8845	8845	8838	8838	8832	8838	8838	8845	8059	8679	8845	8845	8522	8845
340	8747	8747	8747	8747	8747	8747	8747	8747	8741	8747	8747	8747	8747	8741	8741	8733	8741	8741	8747	8145	8591	8747	8747	8471	8747
341	8737	8737	8737	8737	8737	8737	8737	8737	8731	8737	8737	8737	8737	8732	8732	8722	8732	8732	8737	8259	8592	8737	8737	8497	8737
342	8835	8835	8835	8835	8835	8835	8835	8835	8826	8835	8835	8835	8835	8830	8830	8805	8830	8830	8835	8439	8694	8835	8835	8633	8835
343	8745	8745	8745	8745	8745	8745	8745	8745	8728	8745	8745	8745	8745	8740	8740	8707	8740	8740	8745	8522	8628	8745	8745	8593	8745
344	8564	8564	8564	8564	8564	8564	8564	8564	8549	8564	8564	8564	8564	8561	8561	8528	8561	8561	8564	8405	8481	8564	8564	8495	8564
345	8528	8528	8528	8528	8528	8528	8528	8528	8508	8528	8528	8528	8528	8526	8526	8487	8526	8526	8528	8407	8469	8528	8528	8475	8528
346	8513	8513	8513	8513	8513	8513	8513	8513	8484	8513	8513	8513	8513	8512	8512	8466	8512	8512	8513	8417	8475	8513	8513	8472	8513
347	8552	8552	8552	8552	8552	8552	8552	8552	8512	8552	8552	8552	8552	8552	8552	8475	8552	8552	8552	8483	8520	8552	8552	8520	8552
348	8556	8556	8556	8556	8556	8556	8556	8556	8503	8556	8556	8556	8556	8556	8556	8449	8556	8556	8556	8516	8539	8556	8556	8537	8556
349	8505	8505	8505	8505	8505	8505	8505	8505	8426	8505	8505	8505	8505	8505	8505	8374	8505	8505	8505	8471	8492	8505	8505	8491	8505
350	8430	8430	8430	8430	8430	8430	8430	8430	8329	8430	8430	8430	8430	8430	8430	8277	8430	8430	8430	8402	8421	8430	8430	8420	8430
351	8393	8393	8393	8393	8393	8393	8393	8393	8285	8393	8393	8393	8393	8393	8393	8231	8393	8393	8393	8371	8384	8393	8393	8384	8393
352	8363	8363	8363	8363	8363	8363	8363	8363	8230	8363	8363	8363	8363	8363	8363	8170	8363	8363	8363	8344	8356	8363	8363	8356	8363
353	8373	8373	8373	8373	8373	8373	8373	8373	8228	8373	8373	8373	8373	8373	8373	8156	8373	8373	8373	8360	8367	8373	8373	8368	8373
354	8316	8316	8316	8316	8316	8316	8316	8316	8167	8316	8316	8316	8316	8316	8316	8092	8316	8316	8316	8307	8311	8316	8316	8314	8316
355	8324	8324	8324	8324	8324	8324	8324	8324	8157	8324	8324	8324	8324	8324	8324	8086	8324	8324	8324	8317	8320	8324	8324	8323	8324
356	8287	8287	8287	8287	8287	8287	8287	8287	8109	8287	8287	8287	8287	8287	8287	8038	8287	8287	8287	8281	8284	8287	8287	8286	8287
357	8251	8251	8251	8251	8251	8251	8251	8251	8064	8251	8251	8251	8251	8251	8251	7993	8251	8251	8251	8246	8248	8251	8251	8250	8251
358	8325	8325	8325	8325	8325	8325	8325	8325	8132	8325	8325	8325	8325	8325	8325	7984	8325	8325	8325	8321	8322	8325	8325	8324	8325
359	8267	8267	8267	8267	8267	8267	8267	8267	8042	8267	8267	8267	8267	8267	8267	7879	8267	8267	8267	8264	8265	8267	8267	8267	8267
360	8188	8188	8186	8188	8188	8188	8188	8188	7914	8188	8188	8188	8188	8188	8188	7799	8188	8188	8188	8187	8188	8188	8188	8188	8188
361	8212	8212	8205	8212	8212	8212	8212	8212	7935	8212	8212	8212	8212	8212	8212	7809	8212	8212	8212	8211	8212	8212	8212	8212	8212
362	8181	8181	8170	8181	8181	8181	8181	8181	7892	8181	8181	8181	8181	8181	8181	7771	8181	8181	8181	8180	8181	8181	8181	8181	8181
363	8218	8218	8205	8218	8218	8218	8218	8218	7910	8218	8218	8218	8218	8218	8218	7787	8218	8218	8218	8218	8218	8218	8218	8218	8218
364	8165	8165	8151	8165	8165	8165	8165	8165	7852	8165	8165	8165	8165	8165	8165	7720	8165	8165	8165	8165	8165	8165	8165	8165	8165
365	8137	8137	8116	8137	8137	8137	8137	8137	7820	8137	8137	8137	8137	8137	8137	7684	8137	8137	8137	8137	8137	8137	8137	8137	8137
366	8103	8103	8075	8103	8103	8103	8103	8103	7781	8103	8103	8103	8103	8103	8103	7629	8103	8103	8103	8103	8103	8103	8103	8103	8103
367	8037	8037	8004	8037	8037	8037	8037	8037	7710	8037	8037	8037	8037	8037	8037	7547	8037	8037	8037	8037	8037	8037	8037	8037	8037
368	8058	8058	8015	8058	8058	8058	8058	8058	7720	8058	8058	8058	8058	8058	8058	7550	8058	8058	8058	8058	8058	8058	8058	8058	8058
369	8049	8049	7999	8049	8049	8049	8049	8049	7705	8049	8049	8049	8049	8049	8049	7530	8049	8049	8049	8049	8049	8049	8049	8049	8049
370	8038	8038	7977	8038	8038	8038	8038	8038	7688	8038	8038	8038	8038	8038	8038	7514	8038	8038	8038	8038	8038	8038	8038	8038	8038
371	8058	8058	7994	8058	8058	8058	8058	8058	7708	8058	8058	8058	8058	8058	8058	7515	8058	8058	8058	8058	8058	8058	8058	8058	8058
372	8022	8022	7954	8022	8022	8022	8022	8022	7673	8022	8022	8022	8022	8022	8022	7477	8022	8022	8022	8022	8022	8022	8022	8022	8022
373	8010	8010	7932	8010	8010	8010	8010	8010	7645	8010	8010	8010	8010	8010	8010	7441	8010	8010	8010	8010	8010	8010	8010	8010	8010
374	8037	8037	7946	8037	8037	8037	8037	8037	7655	8037	8037	8037	8037	8037	8037	7440	8037	8037	8037	8037	8037	8037	8037	8037	8037
375	8020	8020	7921	8020	8020	8020	8020	8020	7611	8020	8020	8020	8020	8020	8020	7391	8020	8020	8020	8020	8020	8020	8020	8020	8020
376	7993	7993	7873	7993	7993	7993	7993	7993	7479	7993	7993	7993	7993	7993	7993	7164	7993	7993	7993	7993	7993	7993	7993	7993	7993
377	7945	7945	7811	7945	7945	7945	7945	7945	7418	7945	7945	7945	7945	7945	7945	7136	7945	7945	7945	7945	7944	7945	7945	7945	7945
378	7883	7883	7734	7883	7883	7883	7883	7883	7443	7883	7883	7883	7883	7883	7883	7211	7883	7883	7883	7883	7882	7883	7883	7883	7883
379	7892	7892	7713	7892	7892	7892	7892	7892	7476	7892	7892	7892	7892	7892	7892	7264	7892	7892	7892	7892	7890	7892	7892	7892	7892
380	7839	7839	7663	7839	7839	7839	7839	7839	7518	7839	7839	7839	7839	7839	7839	7303	7839	7839	7839	7839	7872	7839	7839	7839	7839
381	7741	7741	7580	7741	7741	7741	7741	7741	7463	7741	7741	7741	7741	7741	7741	7272	7741	7741	7741	7741	7802	7741	7741	7741	7741
382	7670	7670	7523	7670	7670	7670	7670	7670	7421	7670	7670	7670	7670	7670	7670	7233	7670	7670	7670	7670	7762	7670	7670	7670	7670
383	7546	7546	7418	7546	7546	7546	7546	7546	7368	7546	7546	7546	7546	7546	7546	7208	7546	7546	7546	7546	7675	7546	7546	7546	7546
384	7525	7525	7399	7525	7525	7525	7525	7525	7380	7525	7525	7525	7525	7525	7525	7241	7525	7525	7525	7525	7681	7525	7525	7525	7525
385	7498	7498	7376	7498	7498	7498	7498	7498	7395	7498	7498	7498	7498	7498	7498	7254	7498	7498	7498	7498	7681	7498	7498	7498	7498
386	7453	7453	7345	7453	7453	7453	7453	7453	7395	7453	7453	7453	7453	7453	7453	7259	7453	7453	7453	7453	7665	7453	7453	7453	7453
387	7445	7445	7337	7445	7445	7445	7445	7445	7452	7445	7445	7445	7445	7445	7445	7313	7445	7445	7445	7445	7682	7445	7445	7445	7445
388	7370	7370	7270	7370	7370	7370	7370	7370	7421	7370	7370	7370	7370	7370	7370	7289	7370	7370	7370	7370	7631	7370	7370	7370	7370
389	7309	7309	7121	7309	7309	7309	7309	7309	7391	7309	7309	7309	7309	7309	7309	7270	7309	7309	7309	7309	7595	7309	7309	7309	7309
390	7328	7328	7027	7328	7328	7328	7328	7328	7439	7328	7328	7328	7328	7328	7328	7323	7328	7328	7328	7328	7639	7328	7328	7328	7328
391	7256	7256	6915	7256	7256	7256	7256	7256	7420	7256	7256	7256	7256	7256	7256	7300	7256	7256	7256	7256	7566	7256	7256	7256	7256
392	7257	7257	6865	7257	7257	7257	7257	7257	7472	7257	7257	7257	7257	7257	7257	7346	7257	7257	7257	7257	7544	7257	7257	7257	7257
393	7250	7250	6802	7250	7250	7250	7250	7250	7504	7250	7250	7250	7250	7250	7250	7376	7250	7250	7250	7250	7512	7250	7250	7250	7250
394	7172	7172	6693	7172	7172	7172	7172	7172	7479	7172	7172	7172	7172	7172	7172	7424	7172	7172	7172	7172	7452	7172	7172	7172	7172
395	7039	7039	6505	7039	7039	7039	7039	7039	7348	7039	7039	7039	7039	7039	7039	7311	7039	7039	7039	7039	7364	7039	7039	7039	7039
396	6935	6935	6347	6935	6935	6935	6935	6935	7267	6935	6935	6935	6935	6935	6935	7181	6935	6935	6935	6935	7206	6935	6935	6935	6935
397	6795	6795	6163	6795	6795	6795	6795	6795	7116	6795	6795	6795	6795	6795	6795	7042	6795	6795	6795	6795	7022	6795	6795	6795	6795
398	6653	6653	5948	6653	6653	6653	6653	6653	6942	6653	6653	6653	6653	6653	6653	6864	6653	6653	6653	6653	6811	6653	6653	6653	6653
399	6495	6495	5743	6495	6495	6495	6495	6495	6773	6495	6495	6495	6495	6495	6495	6697	6495	6495	6495	6495	6606	6495	6495	6495	6495
400	6316	6316	5564	6316	6316	6316	6316	6316	6600	6316	6316	6316	6316	6316	6316	6534	6316	6316	6316	6316	6427	6316	6316	6316	6316
401	6197	6197	5445	6197	6197	6197	6197	6197	6482	6197	6197	6197	6197	6197	6197	6420	6197	6197	6197	6197	6308	6197	6197	6197	6197
402	6013	6013	5260	6013	6013	6013	6013	6013	6299	6013	6013	6013	6013	6013	6013	6254	6013	6013	6013	6013	6124	6013	6013	6013	6013
403	5870	5870	5117	5870	5870	5870	5870	5870	6160	5870	5870	5870	5870	5870	5870	6123	5870	5870	5870	5870	5981	5870	5870	5870	5870
404	5683	5683	4925	5683	5683	5683	5683	5683	5979	5683	5683	5683	5683	5683	5683	5948	5683	5683	5683	5683	5794	5683	5683	5683	5683
405	5496	5496	4729	5496	5496	5496	5496	5496	5801	5496	5496	5496	5496	5496	5496	5774	5496	5496	5496	5496	5607	5496	5496	5496	5496
406	5347	5347	4568	5347	5347	5347	5347	5347	5656	5347	5347	5347	5347	5347	5347	5627	5347	5347	5347	5347	5458	5347	5347	5347	5347
407	5137	5137	4315	5137	5137	5137	5137	5137	5451	5137	5137	5137	5137	5137	5137	5440	5137	5137	5137	5137	5247	5137	5137	5137	5137
408	4973	4973	4161	4973	4973	4973	4973	4973	5288	4973	4973	4973	4973	4973	4973	5283	4973	4973	4973	4973	5083	4973	4973	4973	4973
409	4816	4816	4040	4816	4816	4816	4816	4816	5130	4816	4816	4816	4816	4816	4816	5126	4816	4816	4816	4816	4919	4816	4816	4816	4816
410	4643	4643	3888	4643	4643	4643	4643	4643	4958	4643	4643	4643	4643	4643	4643	4954	4643	4643	4643	4643	4746	4643	4643	4643	4643
411	4482	4482	3748	4482	4482	4482	4482	4482	4801	4482	4482	4482	4482	4482	4482	4798	4482	4482	4482	4482	4585	4482	4482	4482	4482
412	4301	4301	3596	4301	4301	4301	4301	4301	4622	4301	4301	4301	4301	4301	4301	4619	4301	4301	4301	4301	4404	4301	4301	4301	4301
413	4082	4082	3408	4082	4082	4082	4082	4082	4414	4082	4082	4082	4082	4082	4082	4415	4082	4082	4082	4082	4180	4082	4082	4082	4082
414	3924	3924	3264	3924	3924	3924	3924	3924	4255	3924	3924	3924	3924	3924	3924	4257	3924	3924	3924	3924	4022	3924	3924	3924	3924
415	3716	3716	3081	3716	3716	3716	3716	3716	4057	3716	3716	3716	3716	3716	3716	4059	3716	3716	3716	3716	3814	3716	3716	3716	3716
416	3531	3531	2917	3531	3531	3531	3531	3531	3879	3531	3531	3531	3531	3531	3531	3881	3531	3531	3531	3531	3629	3531	3531	3531	3531
417	3363	3363	2770	3363	3363	3363	3363	3363	3724	3363	3363	3363	3363	3363	3363	3725	3363	3363	3363	3363	3461	3363	3363	3363	3363
418	3140	3140	2566	3140	3140	3140	3140	3140	3506	3140	3140	3140	3140	3140	3140	3507	3140	3140	3140	3140	3238	3140	3140	3140	3140
419	2943	2943	2389	2943	2943	2943	2943	2943	3310	2943	2943	2943	2943	2943	2943	3313	2943	2943	2943	2943	3041	2943	2943	2943	2943
420	2762	2762	2239	2762	2762	2762	2762	2762	3128	2762	2762	2762	2762	2762	2762	3130	2762	2762	2762	2762	2859	2762	2762	2762	2762
421	2598	2598	2097	2598	2598	2598	2598	2598	2963	2598	2598	2598	2598	2598	2598	2966	2598	2598	2598	2598	2690	2598	2598	2598	2598
422	2414	2414	1949	2414	2414	2414	2414	2414	2775	2414	2414	2414	2414	2414	2414	2778	2414	2414	2414	2414	2486	2414	2414	2414	2414
423	2228	2228	1782	2228	2228	2228	2228	2228	2588	2228	2228	2228	2228	2228	2228	2591	2228	2228	2228	2228	2295	2228	2228	2228	2228
424	2080	2080	1658	2080	2080	2080	2080	2080	2421	2080	2080	2080	2080	2080	2080	2423	2080	2080	2080	2080	2137	2080	2080	2080	2080
425	1922	1922	1563	1922	1922	1922	1922	1922	2269	1922	1922	1922	1922	1922	1922	2271	1922	1922	1922	1922	704	1922	1922	1922	1922
426	1745	1745	1476	1745	1745	1745	1745	1745	2089	1745	1745	1745	1745	1745	1745	2089	1745	1745	1745	1745	538	1745	1745	1745	1745
427	1574	1574	1322	1574	1574	1574	1574	1574	1914	1574	1574	1574	1574	1574	1574	1914	1574	1574	1574	1574	391	1574	1574	1574	1574
428	1286	1286	1077	1286	1286	1286	1286	1286	1604	1286	1286	1286	1286	1286	1286	1604	1286	1286	1286	1286	162	1286	1286	1286	1286
average	7963.16	7963.16	7855.03	7262.35	7520.05	7963.16	7600.93	7963.16	7967.45	7069.77	7963.16	7843.25	7963.16	7891.82	7831.41	7949.77	7891.82	7842.97	7963.16	7578.34	7868.08	7520.05	7963.16	5655.24	7963.16
