# Supplementary material for: Multiple Independent Retroelement Insertions in the Promoter of a Stress Response Gene Have Variable Molecular and Functional Effects in Drosophila
Source: PLoS Genet. 2016 Aug 12;12(8):e1006249. doi: 10.1371/journal.pgen.1006249 (PMC4982627; doi:10.1371/journal.pgen.1006249)
Supplement: S1 Text — (TXT) [file pgen.1006249.s011.txt]

(FBti0019231:0.00000094674890955829,((FBti0020131:0.00000094674890955829,(((FBti0020014:0.00046705729892767634,((FBti0019278:0.00034910171019756432,FBti0019060:0.00011647222618549342):0.00000094674890955829,(((((FBti0019416:0.00023589557753226124,FBti0019436:0.00047274191532750774):0.00047295867215318093,(((FBti0020166:0.00011650078264661326,(FBti0019337:0.00034962206531562369,(((FBti0019526:0.00055068784639003337,(FBti0019658:0.00254363643921472942,FBti0019357:0.00088380144693645489):0.00000094674890955829):0.00063203211838770246,(FBti0019547:0.00000094674890955829,FBti0020007:0.00023311291390921458):0.00034914144010396111):0.00000094674890955829,FBti0020076:0.00027530527528500529):0.00011647125085568128):0.00000094674890955829):0.00011470909640405142,FBti0020022:0.00140502497233849916):0.00070114820814951332,(FBti0019394:0.00000094674890955829,FBti0020154:0.00012246847025752179):0.00000094674890955829):0.00000094674890955829):0.00000094674890955829,(((((FBti0019067:0.00102321006638694443,FBti0020170:0.00034997064535262774):0.00000094674890955829,(FBti0020150:0.00023335925341388893,(FBti0019083:0.00037032401638158354,(FBti0019098:0.00035589139974516703,(FBti0020103:0.00000094674890955829,((FBti0019409:0.00000094674890955829,FBti0019458:0.00058550282702813402):0.00000094674890955829,((((FBti0019420:0.00246333460744282626,FBti0019029:0.00000094674890955829):0.00000094674890955829,FBti0020100:0.00000094674890955829):0.00096037383233113364,FBti0020055:0.00100676243750998594):0.00000094674890955829,FBti0019020:0.00229179886670175057):0.00014059349275914320):0.00000094674890955829):0.00011544715921784761):0.00023355624993562710):0.00000094674890955829):0.00011647070169532554):0.00011645663267179169,(FBti0019238:0.00034967198262425000,(FBti0059726:0.00083105394741331111,(FBti0019019:0.00096585656848167023,(((FBti0020106:0.00498337992216761096,roo+175:0.00000094674890955829):0.00000094674890955829,FBti0062347:0.00000094674890955829):0.00059230297737466813,(((FBti0019665:0.00000094674890955829,FBti0019402:0.00070013989630343784):0.00000094674890955829,(FBti0019285:0.00063942258338534584,FBti0019021:0.00038321049730827159):0.00064045910257451519):0.00000094674890955829,(FBti0020085:0.00024562296202975406,((FBti0019363:0.00000094674890955829,FBti0019406:0.00000094674890955829):0.00034908240583596820,(FBti0019027:0.00035027127949199512,(FBti0019597:0.00023308544117736079,FBti0020187:0.00023303758620180919):0.00105415689959827640):0.00023247554741548013):0.00000094674890955829):0.00011655726716069866):0.00023314045691881540):0.00008694019110376380):0.00011703578503542120):0.00011639650995372900):0.00000094674890955829):0.00011640340915149504,FBti0019532:0.00024334692488410758):0.00000094674890955829,((((((FBti0019016:0.00000094674890955829,((FBti0020009:0.00000094674890955829,(FBti0019017:0.00000094674890955829,FBti0059767:0.00016081214006014038):0.00000094674890955829):0.00000094674890955829,(((FBti0019752:0.00005876495685076157,FBti0020080:0.00000094674890955829):0.00000188471819235699,FBti0019985:0.00000094674890955829):0.00000094674890955829,roo+278:0.00000094674890955829):0.00017521447173615061):0.00010009962955183680):0.00008529966824280773,FBti0019438:0.00000094674890955829):0.00000235489214169335,FBti0019435:0.00011663322309375492):0.00017502266315656346,FBti0019544:0.00038308306553177081):0.00017458759449437975,((FBti0019131:0.00060213234277013651,(FBti0019196:0.00000094674890955829,FBti0062208:0.00023300418546467672):0.00000094674890955829):0.00023203875373026364,FBti0019031:0.00051016023326125532):0.00000094674890955829):0.00000094674890955829,(((((FBti0019539:0.00058307364617038687,((FBti0019838:0.00068914656870463272,FBti0019421:0.00034970032526873094):0.00000094674890955829,(FBti0062794:0.00014664431224641232,((FBti0061311:0.01570579428507767883,(FBti0060416:0.00760100351227275227,FBti0063895:0.00234836887426894585):0.00710324500758199081):0.00782437109130388643,(FBti0019553:0.00081887607198007377,FBti0019026:0.00046823093382644242):0.00000094674890955829):0.00011496491355045804):0.00011670222712300768):0.00011648375495678730):0.00000094674890955829,(((((FBti0019140:0.00000094674890955829,FBti0019608:0.00000094674890955829):0.00014183575346046612,roo+7:0.00000094674890955829):0.00000094674890955829,(roo-90:0.00000094674890955829,FBti0059830:0.00011368545117857174):0.00000094674890955829):0.00000094674890955829,FBti0019022:0.00012766241572181899):0.00000094674890955829,(FBti0059731:0.00188998558752436082,(FBti0019432:0.00000094674890955829,(FBti0019339:0.00023329468776995760,(FBti0019463:0.00090743874594468330,FBti0020069:0.00070023036405809621):0.00000094674890955829):0.00011643780030084637):0.00011643356050822003):0.00000094674890955829):0.00000094674890955829):0.00000094674890955829,FBti0059768:0.00000094674890955829):0.00000094674890955829,(((FBti0019431:0.00034973326705781685,FBti0020093:0.00034970726847986962):0.00000094674890955829,(FBti0019068:0.00034989425564840165,(FBti0019572:0.00000094674890955829,(FBti0019028:0.00011686551313038240,FBti0019025:0.00000094674890955829):0.00000094674890955829):0.00035002137650958241):0.00000094674890955829):0.00000094674890955829,(FBti0019175:0.00023304891497400555,FBti0019138:0.00023316842656060640):0.00000094674890955829):0.00000094674890955829):0.00000094674890955829,FBti0019148:0.00000094674890955829):0.00000094674890955829):0.00000094674890955829):0.00000094674890955829):0.00000094674890955829,(roo-19:0.00000094674890955829,((FBti0020063:0.00046669903916543375,FBti0019018:0.00035006271361163143):0.00011545750272533375,roo-23:0.00000094674890955829):0.00000094674890955829):0.00011650323679719290):0.00011645855838157035,FBti0059769:0.00046635405217756309):0.00011646220241308808):0.00000094674890955829):0.00046575648124465887,((((FBti0020145:0.00034967720727706661,FBti0020047:0.00016091406379169885):0.00031111281904480734,FBti0019173:0.00069620148365664254):0.00012027985713808095,((roo-44:0.00000094674890955829,((FBti0019619:0.00062894919272469998,FBti0019051:0.00046571129321417717):0.00000094674890955829,(((FBti0019101:0.00035180008134408196,(FBti0020121:0.00034940957368561113,(FBti0019100:0.00055770415172411148,FBti0019439:0.00035004255314180033):0.00000094674890955829):0.00011641402756658853):0.00000094674890955829,FBti0019615:0.00058258274967293864):0.00023295436224067640,((FBti0059737:0.00070991673569967479,((FBti0019450:0.00191564085519543826,FBti0019205:0.00075426760775641245):0.00029947998423395666,FBti0019126:0.00023632182075776495):0.00000094674890955829):0.00000094674890955829,FBti0020038:0.00023295307908169428):0.00000094674890955829):0.00011646212305469723):0.00011547980131795422):0.00000094674890955829,(((FBti0019393:0.00482091246787618322,FBti0019030:0.00000094674890955829):0.00064553400584700031,FBti0019374:0.00011655665979014553):0.00011632580859900959,FBti0019556:0.00023289689166103858):0.00000094674890955829):0.00000094674890955829):0.00011634831534742763,FBti0019461:0.00440852981502604536):0.00000094674890955829):0.00000094674890955829,roo-68:0.00000094674890955829):0.00011541761253000161):0.00014499380491967093,(FBti0020129:0.00011632654074328896,FBti0060681:0.00023325141455608287):0.00043819243282028938):0.00041365948668212454,FBti0019015:0.00027526229925931977):0.0;
